# Supplementary material for: Facile orientation control of MOF-303 hollow fiber membranes by a dual-source seeding method
Source: Nat Commun. 2024 Nov 26;15:10264. doi: 10.1038/s41467-024-54730-z (PMC11599905; doi:10.1038/s41467-024-54730-z)
Supplement: Supplementary file 6 — Source Data [file 41467_2024_54730_MOESM6_ESM.xlsx]

## Sheet: Fig 2g
	Seeding		1h growth		48 h growth
2 theta	Intensity (Arb.u)	2 theta	Intensity (Arb.u)	2 theta	Intensity (Arb.u)
5.01942	0	5.00536	0	5.00536	0.09038
5.08627	0.00887	5.02207	-0.00702	5.02207	0.08888
5.15311	0.01336	5.03878	0.00384	5.03878	0.09127
5.21996	0.03022	5.05549	-0.0059	5.05549	0.08982
5.2868	0.00635	5.0722	-0.00424	5.0722	4.03763e-06
5.35365	0.00604	5.08891	-0.00287	5.08891	0.08715
5.42049	0.01611	5.10562	0.00102	5.10562	0.08865
5.48734	-0.01055	5.12233	0.0039	5.12233	0.08795
5.55418	0.0115	5.13905	-0.0012	5.13905	0.08701
5.62103	0.02197	5.15576	-0.00842	5.15576	0.0865
5.68787	0.00303	5.17247	-0.00221	5.17247	0.08865
5.75472	-0.00132	5.18918	-0.0068	5.18918	0.0879
5.82156	0.0123	5.20589	-0.0016	5.20589	0.09281
5.88841	0.00315	5.2226	0.00269	5.2226	0.08486
5.95525	0.00838	5.23931	-0.00695	5.23931	0.08898
6.0221	0.0188	5.25602	-0.01326	5.25602	0.08944
6.08894	0.00567	5.27274	-0.01391	5.27274	0.08823
6.15579	0.03206	5.28945	-0.0073	5.28945	0.08841
6.22263	0.02292	5.30616	-0.0027	5.30616	0.0865
6.28948	0.01257	5.32287	-0.00376	5.32287	0.08636
6.35632	0.00183	5.33958	-0.00926	5.33958	0.08874
6.42317	0.01505	5.35629	-0.00285	5.35629	0.08771
6.49001	0.0071	5.373	-0.01087	5.373	0.08439
6.55686	0.00395	5.38971	-0.0083	5.38971	0.09089
6.6237	-0.00474	5.40643	-0.00431	5.40643	0.08552
6.69055	0.00561	5.42314	-0.00486	5.42314	0.0872
6.75739	0.00199	5.43985	0.00418	5.43985	0.08921
6.82424	-0.00722	5.45656	-0.0086	5.45656	0.08519
6.89108	-0.00206	5.47327	-0.0043	5.47327	0.08528
6.95793	0.00949	5.48998	-0.0094	5.48998	0.08561
7.02477	0.01865	5.50669	-0.00854	5.50669	0.08949
7.09162	0.00903	5.52341	-0.00172	5.52341	0.0871
7.15846	0.00461	5.54012	-0.00298	5.54012	0.08701
7.22531	0.00578	5.55683	-0.00869	5.55683	0.08533
7.29215	-0.00343	5.57354	-0.00127	5.57354	0.08589
7.359	0.00732	5.59025	-0.00606	5.59025	0.09033
7.42585	-0.00149	5.60696	-0.0053	5.60696	0.08336
7.49269	0.00207	5.62367	-0.00949	5.62367	0.08832
7.55954	0.00604	5.64038	-0.00712	5.64038	0.08505
7.62638	0.00801	5.6571	-0.01252	5.6571	0.08799
7.69323	-0.00928	5.67381	-0.00812	5.67381	0.08659
7.76007	0.00299	5.69052	-0.00595	5.69052	0.08439
7.82692	0.00608	5.70723	-0.01105	5.70723	0.08458
7.89376	-0.000416914	5.72394	-9.16537e-05	5.72394	0.08552
7.96061	0.01345	5.74065	-0.01155	5.74065	0.08196
8.02745	0.01254	5.75736	-0.01099	5.75736	0.08262
8.0943	0.00405	5.77407	-0.01124	5.77407	0.08523
8.16114	0.01273	5.79079	-0.0014	5.79079	0.08033
8.22799	-0.00296	5.8075	0.000975512	5.8075	0.08439
8.29483	0.01171	5.82421	-0.01311	5.82421	0.08486
8.36168	0.01959	5.84092	-0.00619	5.84092	0.08257
8.42852	0.02467	5.85763	0.00153	5.85763	0.08257
8.49537	0.04812	5.87434	-0.01053	5.87434	0.07981
8.56221	0.10831	5.89105	-0.00916	5.89105	0.08425
8.62906	0.08424	5.90776	-0.00699	5.90776	0.0843
8.6959	0.13285	5.92448	-0.00896	5.92448	0.0836
8.76275	0.17507	5.94119	-0.00608	5.94119	0.08355
8.82959	0.08392	5.9579	-0.00744	5.9579	0.08491
8.89644	0.01952	5.97461	-0.00446	5.97461	0.08556
8.96328	0.01941	5.99132	-0.00663	5.99132	0.08533
9.03013	-0.00905	6.00803	-0.00941	6.00803	0.08416
9.09697	-0.000774511	6.02474	-0.00734	6.02474	0.08435
9.16382	0.01349	6.04145	-0.000721548	6.04145	0.08262
9.23066	0.0046	6.05817	-0.00774	6.05817	0.08379
9.29751	0.00409	6.07488	-0.00617	6.07488	0.08079
9.36435	0.01157	6.09159	-0.01399	6.09159	0.08603
9.4312	0.00365	6.1083	-0.01223	6.1083	0.08238
9.49804	0.00161	6.12501	-0.01046	6.12501	0.0821
9.56489	-0.00881	6.14172	-0.0097	6.14172	0.08477
9.63173	0.01751	6.15843	-0.00288	6.15843	0.08612
9.69858	0.01628	6.17514	-0.00303	6.17514	0.08425
9.76542	-0.000132178	6.19186	-5.26462e-05	6.19186	0.08159
9.83227	0.00382	6.20857	-0.00566	6.20857	0.08682
9.89911	-0.0054	6.22528	-0.01954	6.22528	0.08033
9.96596	0.000955524	6.24199	-0.00646	6.24199	0.08294
10.0328	-0.00347	6.2587	-0.000955847	6.2587	0.07925
10.0997	0.00727	6.27541	-0.00323	6.27541	0.08397
10.1665	0.00364	6.29212	-0.000246304	6.29212	0.08206
10.2333	0.0044	6.30883	-0.00847	6.30883	0.08262
10.3002	-0.00322	6.32555	-0.00731	6.32555	0.08177
10.367	-0.00765	6.34226	-0.01483	6.34226	0.08248
10.4339	-0.00928	6.35897	-0.00499	6.35897	0.08514
10.5007	0.01663	6.37568	-0.00675	6.37568	0.08912
10.5676	0.017	6.39239	-0.01054	6.39239	0.08103
10.6344	0.01656	6.4091	-0.01038	6.4091	0.08065
10.7012	0.00894	6.42581	-0.00215	6.42581	0.08514
10.7681	0.00331	6.44252	-0.01149	6.44252	0.08089
10.8349	0.00647	6.45924	-0.00134	6.45924	0.0843
10.9018	-0.00195	6.47595	0.00285	6.47595	0.08004
10.9686	0.00839	6.49266	0.003	6.49266	0.08014
11.0355	0.00596	6.50937	-0.00906	6.50937	0.07836
11.1023	-0.00326	6.52608	-0.00295	6.52608	0.08234
11.1692	0.01946	6.54279	-0.00633	6.54279	0.08201
11.236	0.01144	6.5595	0.000684681	6.5595	0.08505
11.3029	0.00781	6.57622	-0.0032	6.57622	0.07635
11.3697	0.00138	6.59293	-0.00557	6.59293	0.08084
11.4366	-0.00464	6.60964	-0.00401	6.60964	0.08196
11.5034	0.01608	6.62635	0.000589323	6.62635	0.07892
11.5702	0.00766	6.64306	-0.00713	6.64306	0.0822
11.6371	0.00842	6.65977	-0.01031	6.65977	0.08065
11.7039	0	6.67648	0.000845886	6.67648	0.08014
11.7708	0.00275	6.69319	-0.00617	6.69319	0.07962
11.8376	0.00111	6.70991	-0.00309	6.70991	0.08336
11.9045	0.00826	6.72662	-0.01556	6.72662	0.08126
11.9713	0.000628482	6.74333	-0.0041	6.74333	0.07958
12.0381	0.01137	6.76004	-0.01041	6.76004	0.07948
12.105	0.00933	6.77675	-0.0047	6.77675	0.08238
12.1718	0.0029	6.79346	-0.00636	6.79346	0.08355
12.2387	0.01084	6.81017	-0.00954	6.81017	0.08042
12.3055	0.0096	6.82688	-0.00565	6.82688	0.08192
12.3724	0.01595	6.8436	0.00298	6.8436	0.07902
12.4392	0.01191	6.86031	-0.00908	6.86031	0.08369
12.5061	0.01307	6.87702	0.00379	6.87702	0.08019
12.5729	0.01622	6.89373	-0.00777	6.89373	0.0828
12.6398	0.0026	6.91044	-0.01317	6.91044	0.08266
12.7066	0.01494	6.92715	-0.00262	6.92715	0.08084
12.7735	0.00771	6.94386	-0.0061	6.94386	0.08047
12.8403	7.54823e-05	6.96057	-0.00302	6.96057	0.07822
12.9071	0.00682	6.97729	0.00188	6.97729	0.08402
12.974	0.01157	6.994	-0.00544	6.994	0.0799
13.0408	0.00115	7.01071	-0.00438	7.01071	0.08051
13.1077	0.00949	7.02742	-0.00241	7.02742	0.08537
13.1745	0.01304	7.04413	0.00754	7.04413	0.08206
13.2414	0.009	7.06084	-0.00695	7.06084	0.0807
13.3082	-0.00262	7.07755	-0.01023	7.07755	0.08308
13.3751	0.00692	7.09426	-0.00159	7.09426	0.08276
13.4419	0.00728	7.11098	-0.00265	7.11098	0.08089
13.5087	-0.01592	7.12769	-0.00351	7.12769	0.08425
13.5756	0.0052	7.1444	-0.000932548	7.1444	0.08266
13.6424	-0.00284	7.16111	-0.00219	7.16111	0.07906
13.7093	0.0043	7.17782	0.000483778	7.17782	0.08266
13.7761	0.00784	7.19453	-0.01178	7.19453	0.07902
13.843	0.00698	7.21124	0.0017	7.21124	0.08313
13.9098	0.01132	7.22795	0.00438	7.22795	0.08257
13.9767	0.03643	7.24467	0.00332	7.24467	0.08495
14.0435	0.00762	7.26138	0.000339316	7.26138	0.08051
14.1104	0.00317	7.27809	0.00453	7.27809	0.08168
14.1772	0.00551	7.2948	-0.000566644	7.2948	0.07902
14.244	0.00506	7.31151	-0.00334	7.31151	0.08388
14.3109	0.00301	7.32822	0.00196	7.32822	0.07808
14.3777	0.01494	7.34493	0.00282	7.34493	0.08173
14.4446	-0.00109	7.36164	0.00257	7.36164	0.08486
14.5114	0.00405	7.37836	0.00605	7.37836	0.0814
14.5783	0.01278	7.39507	0.00267	7.39507	0.08566
14.6451	0.00474	7.41178	0.00414	7.41178	0.0785
14.712	0.00987	7.42849	0.00823	7.42849	0.08117
14.7788	0.01701	7.4452	-0.00192	7.4452	0.07827
14.8456	0.01056	7.46191	0.00652	7.46191	0.08243
14.9125	0.00691	7.47862	-0.00282	7.47862	0.07892
14.9793	0.02802	7.49533	-0.00105	7.49533	0.07995
15.0462	0.00281	7.51205	0.00233	7.51205	0.08229
15.113	0.00515	7.52876	-0.000547141	7.52876	0.08117
15.1799	-0.00448	7.54547	0.00284	7.54547	0.08318
15.2467	0.00744	7.56218	0.00481	7.56218	0.08163
15.3136	0.01777	7.57889	-0.00191	7.57889	0.08089
15.3804	0.01172	7.5956	-0.000642589	7.5956	0.0807
15.4473	-0.0071	7.61231	0.00264	7.61231	0.08149
15.5141	0.00722	7.62903	0.000672858	7.62903	0.08467
15.5809	-0.00601	7.64574	0.00163	7.64574	0.08449
15.6478	0.01271	7.66245	0.00269	7.66245	0.08425
15.7146	0.01465	7.67916	0.00719	7.67916	0.08304
15.7815	0.0114	7.69587	0.000981286	7.69587	0.08051
15.8483	-0.00223	7.71258	0.00558	7.71258	0.08313
15.9152	0.00251	7.72929	0.00563	7.72929	0.07817
15.982	0.00884	7.746	0.00467	7.746	0.08107
16.0489	0.00766	7.76272	0.0025	7.76272	0.08248
16.1157	0.000139516	7.77943	0.00528	7.77943	0.08299
16.1825	0.01019	7.79614	0.00999	7.79614	0.08341
16.2494	0.00587	7.81285	0.01237	7.81285	0.0871
16.3162	-0.00884	7.82956	0.00828	7.82956	0.08458
16.3831	-0.00518	7.84627	0.00248	7.84627	0.08336
16.4499	0.00727	7.86298	0.01092	7.86298	0.08505
16.5168	0.00414	7.87969	0.01178	7.87969	0.08552
16.5836	-0.000578276	7.89641	0.00447	7.89641	0.0828
16.6505	0.01786	7.91312	0.01088	7.91312	0.08898
16.7173	0.00275	7.92983	0.00438	7.92983	0.08818
16.7842	0.00921	7.94654	0.00837	7.94654	0.08762
16.851	0.01247	7.96325	0.02367	7.96325	0.08729
16.9178	0.01134	7.97996	0.00959	7.97996	0.08598
16.9847	0.00902	7.99667	0.00319	7.99667	0.08968
17.0515	0.01907	8.01338	0.00829	8.01338	0.08827
17.1184	0.01874	8.0301	0.00996	8.0301	0.09206
17.1852	0.0212	8.04681	0.01385	8.04681	0.09314
17.2521	0.03086	8.06352	0.01169	8.06352	0.0936
17.3189	0.02933	8.08023	0.02043	8.08023	0.09454
17.3858	0.03818	8.09694	0.01776	8.09694	0.09571
17.4526	0.05342	8.11365	0.01065	8.11365	0.09632
17.5194	0.05269	8.13036	0.01242	8.13036	0.09772
17.5863	0.04917	8.14707	0.02227	8.14707	0.10235
17.6531	0.04285	8.16379	0.02717	8.16379	0.1059
17.72	0.04092	8.1805	0.0242	8.1805	0.10899
17.7868	0.02741	8.19721	0.0292	8.19721	0.10758
17.8537	0.02828	8.21392	0.02754	8.21392	0.10782
17.9205	0.02116	8.23063	0.03345	8.23063	0.11338
17.9874	0.02961	8.24734	0.03623	8.24734	0.11759
18.0542	0.03687	8.26405	0.03377	8.26405	0.12428
18.1211	0.04093	8.28076	0.04321	8.28076	0.12764
18.1879	0.03182	8.29748	0.04872	8.29748	0.1312
18.2548	0.01431	8.31419	0.0513	8.31419	0.13465
18.3216	0.0044	8.3309	0.06933	8.3309	0.14742
18.3884	0.00498	8.34761	0.081	8.34761	0.14578
18.4553	0.00907	8.36432	0.07843	8.36432	0.1556
18.5221	0.01356	8.38103	0.08696	8.38103	0.16743
18.589	0.01526	8.39774	0.09227	8.39774	0.16935
18.6558	0.00417	8.41445	0.09758	8.41445	0.18758
18.7227	0.00866	8.43117	0.1043	8.43117	0.20105
18.7895	0.00676	8.44788	0.11798	8.44788	0.21274
18.8563	0.00167	8.46459	0.14076	8.46459	0.22279
18.9232	0.00935	8.4813	0.15475	8.4813	0.24032
18.99	-0.00253	8.49801	0.18136	8.49801	0.26426
19.0569	0.00715	8.51472	0.19454	8.51472	0.28203
19.1237	0.01084	8.53143	0.22287	8.53143	0.3026
19.1906	0.00815	8.54814	0.2521	8.54814	0.32261
19.2574	0.00785	8.56486	0.25539	8.56486	0.35193
19.3243	0.00595	8.58157	0.29341	8.58157	0.38737
19.3911	0.01124	8.59828	0.32032	8.59828	0.42776
19.458	0.01253	8.61499	0.35592	8.61499	0.46592
19.5248	0.01143	8.6317	0.41545	8.6317	0.50809
19.5917	0.01273	8.64841	0.45902	8.64841	0.57799
19.6585	0.00124	8.66512	0.52057	8.66512	0.6571
19.7253	-0.000655744	8.68184	0.59685	8.68184	0.75075
19.7922	0.00743	8.69855	0.69758	8.69855	0.84847
19.859	0.00273	8.71526	0.79991	8.71526	0.94946
19.9259	0.00323	8.73197	0.91114	8.73197	1
19.9927	0.00692	8.74868	0.99146	8.74868	0.97868
20.0596	0.00183	8.76539	1	8.76539	0.83416
20.1264	0.01031	8.7821	0.95361	8.7821	0.64672
20.1932	0.01041	8.79881	0.78141	8.79881	0.45951
20.2601	0.00452	8.81553	0.55772	8.81553	0.32261
20.3269	0.00342	8.83224	0.37381	8.83224	0.255
20.3938	-0.00248	8.84895	0.23049	8.84895	0.21138
20.4606	0.0104	8.86566	0.17623	8.86566	0.18048
20.5275	0.0105	8.88237	0.13448	8.88237	0.16304
20.5943	0.00141	8.89908	0.10263	8.89908	0.15093
20.6612	-0.00088666	8.91579	0.09128	8.91579	0.13643
20.728	9.57269e-06	8.9325	0.06801	8.9325	0.13531
20.7949	0.00929	8.94922	0.05726	8.94922	0.12643
20.8617	0.0042	8.96593	0.0452	8.96593	0.12063
20.9286	0.00949	8.98264	0.05142	8.98264	0.11156
20.9954	0.01158	8.99935	0.02744	8.99935	0.11492
21.0622	0.00449	9.01606	0.03558	9.01606	0.10543
21.1291	0.00619	9.03277	0.01433	9.03277	0.1044
21.1959	-0.000505204	9.04948	0.02458	9.04948	0.10581
21.2628	0.000790347	9.06619	0.01595	9.06619	0.1023
21.3296	-0.00311	9.08291	0.01217	9.08291	0.09716
21.3965	0.000985541	9.09962	0.01364	9.09962	0.10071
21.4633	-0.00371	9.11633	0.01228	9.11633	0.09711
21.5301	0.00118	9.13304	0.01628	9.13304	0.09412
21.597	-0.000318941	9.14975	0.01371	9.14975	0.09683
21.6638	0.00697	9.16646	0.00831	9.16646	0.09856
21.7307	0.000674889	9.18317	0.00726	9.18317	0.09772
21.7975	0.00596	9.19988	0.00792	9.19988	0.08944
21.8644	0.00127	9.2166	-0.00293	9.2166	0.09038
21.9312	0.01654	9.23331	0.00672	9.23331	0.09141
21.9981	0.00626	9.25002	-0.0014	9.25002	0.09351
22.0649	-3.50813e-05	9.26673	-0.00266	9.26673	0.09393
22.1318	0.00166	9.28344	0.00275	9.28344	0.0886
22.1986	0.00335	9.30015	-0.00204	9.30015	0.0937
22.2655	0.00345	9.31686	0.00871	9.31686	0.0901
22.3323	-0.00803	9.33357	0.00201	9.33357	0.09141
22.3991	0.00604	9.35029	0.00247	9.35029	0.09038
22.466	-0.00344	9.367	0.01161	9.367	0.08566
22.5328	-0.000949176	9.38371	-0.00651	9.38371	0.09033
22.5997	-0.00325	9.40042	-0.00318	9.40042	0.08715
22.6665	-0.00115	9.41713	0.00301	9.41713	0.09
22.7334	-0.000257067	9.43384	0.00516	9.43384	0.08617
22.8002	0.00104	9.45055	0.00135	9.45055	0.08622
22.8671	-0.00086051	9.46726	0.000779164	9.46726	0.08762
22.9339	-0.00276	9.48398	0.00344	9.48398	0.08944
23.0008	-0.000265998	9.50069	0.00498	9.50069	0.08743
23.0676	0.00343	9.5174	0.00562	9.5174	0.08603
23.1344	-0.00207	9.53411	-0.00213	9.53411	0.08542
23.2013	0.00841	9.55082	0.000630575	9.55082	0.08411
23.2681	0.01091	9.56753	0.00349	9.56753	0.08561
23.335	0.00222	9.58424	-0.00153	9.58424	0.08388
23.4018	-0.00248	9.60095	0.00597	9.60095	0.08734
23.4687	-0.00318	9.61767	-0.00268	9.61767	0.08388
23.5355	0.0093	9.63438	-0.00901	9.63438	0.08266
23.6024	-0.00138	9.65109	-0.00615	9.65109	0.08341
23.6692	0.00271	9.6678	0.00549	9.6678	0.08439
23.736	0.0024	9.68451	0.000372592	9.68451	0.08234
23.8029	-0.00508	9.70122	-0.00121	9.70122	0.08439
23.8697	-0.00379	9.71793	0.00205	9.71793	0.08159
23.9366	0.00829	9.73465	0.00652	9.73465	0.08575
24.0034	0	9.75136	0.00524	9.75136	0.07906
24.0703	-0.00147	9.76807	-0.000381811	9.76807	0.07925
24.1371	0.00384	9.78478	-0.0052	9.78478	0.08131
24.204	-0.00641	9.80149	-0.00557	9.80149	0.08421
24.2708	-0.01188	9.8182	-0.0015	9.8182	0.08734
24.3377	0.00103	9.83491	-0.00773	9.83491	0.08182
24.4045	-0.00683	9.85162	-0.00507	9.85162	0.08313
24.4713	-0.00631	9.86834	-0.00070149	9.86834	0.08584
24.5382	0.005	9.88505	0.00549	9.88505	0.07948
24.605	0.00752	9.90176	0.00199	9.90176	0.08084
24.6719	0.00525	9.91847	0.00505	9.91847	0.0785
24.7387	0.00418	9.93518	-0.00542	9.93518	0.07995
24.8056	0.01349	9.95189	0.00218	9.95189	0.08467
24.8724	0.00163	9.9686	-0.00324	9.9686	0.08065
24.9393	0.02691	9.98531	-0.00967	9.98531	0.08336
25.0061	0.04261	10.002	0.00288	10.002	0.07911
25.0729	0.05671	10.0187	0.00523	10.0187	0.08341
25.1398	0.0832	10.0355	-0.00362	10.0355	0.07574
25.2066	0.10928	10.0522	-0.00339	10.0522	0.08145
25.2735	0.15213	10.0689	-0.00841	10.0689	0.08065
25.3403	0.20736	10.0856	-0.00727	10.0856	0.08262
25.4072	0.29134	10.1023	0.00114	10.1023	0.07546
25.474	0.28069	10.119	-0.00478	10.119	0.08047
25.5409	0.38943	10.1357	-0.00213	10.1357	0.08234
25.6077	0.4774	10.1524	0.0075	10.1524	0.08262
25.6745	0.19601	10.1691	0.000863618	10.1691	0.08238
25.7414	0.03201	10.1859	-0.00163	10.1859	0.08028
25.8082	0.01337	10.2026	-0.00473	10.2026	0.0771
25.8751	0.0135	10.2193	-0.00288	10.2193	0.0792
25.9419	0.00244	10.236	-0.00507	10.236	0.08117
26.0088	-0.00861	10.2527	-0.00373	10.2527	0.07668
26.0756	-0.00769	10.2694	-0.00834	10.2694	0.07925
26.1425	0.00442	10.2861	0.00381	10.2861	0.08299
26.2093	0.000148318	10.3028	-0.00626	10.3028	0.08327
26.2762	-0.0001255	10.3195	-0.00613	10.3195	0.0771
26.343	0.002	10.3362	-0.01084	10.3362	0.07551
26.4098	-0.000673136	10.353	-0.00465	10.353	0.07967
26.4767	0.00384	10.3697	-0.00432	10.3697	0.07813
26.5435	-0.00322	10.3864	5.30916e-05	10.3864	0.07841
26.6104	0.0021	10.4031	0.00392	10.4031	0.08402
26.6772	-0.01295	10.4198	-0.00534	10.4198	0.07962
26.7441	-0.00164	10.4365	-0.0043	10.4365	0.07602
26.8109	-0.00791	10.4532	-0.00608	10.4532	0.07757
26.8778	-0.000992591	10.4699	-0.01161	10.4699	0.0778
26.9446	-0.00446	10.4866	-0.00754	10.4866	0.07495
27.0114	-0.01033	10.5034	-0.00619	10.5034	0.07817
27.0783	-0.00341	10.5201	0.00060286	10.5201	0.08014
27.1451	-9.12727e-05	10.5368	-0.00067881	10.5368	0.07373
27.212	-0.00196	10.5535	-0.00681	10.5535	0.07607
27.2788	0.00415	10.5702	-0.00718	10.5702	0.07691
27.3457	0.00348	10.5869	-0.00109	10.5869	0.07841
27.4125	-0.01077	10.6036	-0.0052	10.6036	0.07406
27.4794	-0.00625	10.6203	-0.00295	10.6203	0.07663
27.5462	-0.00333	10.6371	0.00021306	10.6371	0.07369
27.6131	-0.0072	10.6538	-0.00248	10.6538	0.08061
27.6799	-0.00588	10.6705	-0.00195	10.6705	0.07659
27.7467	-0.00615	10.6872	-0.00555	10.6872	0.07565
27.8136	-0.01201	10.7039	-0.00168	10.7039	0.0778
27.8804	-0.0027	10.7206	-0.00559	10.7206	0.07696
27.9473	0.00181	10.7373	-0.00677	10.7373	0.07411
28.0141	-0.00525	10.754	-0.00401	10.754	0.07724
28.081	-0.01231	10.7707	0.00692	10.7707	0.0792
28.1478	-0.0026	10.7875	-0.00264	10.7875	0.07691
28.2147	-0.00487	10.8042	-0.000487994	10.8042	0.0771
28.2815	-0.00435	10.8209	-0.000861022	10.8209	0.07551
28.3483	0.000171136	10.8376	-0.00376	10.8376	0.07635
28.4152	-0.0021	10.8543	-0.00746	10.8543	0.07948
28.482	-0.00637	10.871	-0.00481	10.871	0.07864
28.5489	0.000946954	10.8877	0.00229	10.8877	0.07663
28.6157	-0.00572	10.9044	0	10.9044	0.0778
28.6826	-0.00759	10.9212	-0.00107	10.9212	0.07481
28.7494	-0.000273818	10.9379	0.00109	10.9379	0.07953
28.8163	-0.00214	10.9546	0.000127556	10.9546	0.07972
28.8831	-0.00481	10.9713	0.00077588	10.9713	0.07598
28.95	-0.00189	10.988	0.00274	10.988	0.0785
29.0168	-0.01055	11.0047	0.000457025	11.0047	0.07766
29.0836	-0.00963	11.0214	0.00212	11.0214	0.07612
29.1505	-0.00831	11.0381	-0.000467644	11.0381	0.08135
29.2173	-0.00419	11.0548	-0.00244	11.0548	0.07523
29.2842	-0.00566	11.0716	-0.00543	11.0716	0.07644
29.351	-0.00553	11.0883	0.00774	11.0883	0.0771
29.4179	-0.00261	11.105	-0.00504	11.105	0.07939
29.4847	-0.00608	11.1217	0.00934	11.1217	0.07705
29.5516	-0.00156	11.1384	-0.00153	11.1384	0.07486
29.6184	-0.00104	11.1551	0.00155	11.1551	0.07724
29.6852	0.00268	11.1718	0.0028	11.1718	0.07574
29.7521	-0.00159	11.1885	-0.00463	11.1885	0.07584
29.8189	0.00573	11.2052	-0.00459	11.2052	0.0763
29.8858	0.00505	11.2219	-0.00343	11.2219	0.07659
29.9526	0.00678	11.2387	-0.00349	11.2387	0.07602
30.0195	0.01409	11.2554	0.00362	11.2554	0.07817
30.0863	0.01022	11.2721	0.00356	11.2721	0.08206
30.1532	0.01833	11.2888	-0.000132845	11.2888	0.0785
30.22	0.02205	11.3055	0.00566	11.3055	0.0793
30.2869	0.01459	11.3222	-0.00298	11.3222	0.07593
30.3537	-0.00205	11.3389	0.00595	11.3389	0.07705
30.4205	0.00167	11.3556	-0.00451	11.3556	0.07967
30.4874	-0.0034	11.3724	0.00485	11.3724	0.08182
30.5542	-0.01206	11.3891	0.00406	11.3891	0.07593
30.6211	-0.01074	11.4058	0.00468	11.4058	0.08224
30.6879	-0.00901	11.4225	0.00874	11.4225	0.08019
30.7548	0.00269	11.4392	0.00542	11.4392	0.07902
30.8216	-0.00437	11.4559	0.00453	11.4559	0.08004
30.8885	0.000148318	11.4726	0.01414	11.4726	0.08126
30.9553	-0.00292	11.4893	0.01032	11.4893	0.08201
31.0221	0	11.506	0.00953	11.506	0.08318
31.089	-0.00439	11.5228	0.00551	11.5228	0.08159
31.1558	-0.00359	11.5395	0.00704	11.5395	0.07962
31.2227	-0.0028	11.5562	0.00524	11.5562	0.07967
31.2895	-0.00759	11.5729	0.01162	11.5729	0.07897
31.3564	-0.00679	11.5896	0.01305	11.5896	0.08163
31.4232	0.0028	11.6063	0.0064	11.6063	0.08318
31.4901	-0.00319	11.623	0.0043	11.623	0.08079
31.5569	-0.00479	11.6397	0.01391	11.6397	0.08126
31.6238	-0.00399	11.6564	0.01342	11.6564	0.08131
31.6906	-0.000798636	11.6731	0.01243	11.6731	0.08285
31.7574	-0.01038	11.6899	0.01628	11.6899	0.08411
31.8243	-0.00639	11.7066	0.0162	11.7066	0.08089
31.8911	-0.00958	11.7233	0.01672	11.7233	0.0872
31.958	-0.00719	11.74	0.00442	11.74	0.08234
32.0248	-0.00799	11.7567	0.01332	11.7567	0.08388
32.0917	-0.00479	11.7734	0.01354	11.7734	0.08743
32.1585	-0.00359	11.7901	0.02436	11.7901	0.08439
32.2254	-0.01158	11.8068	0.02387	11.8068	0.0865
32.2922	-0.00719	11.8235	0.02429	11.8235	0.09024
32.3591	-0.01398	11.8403	0.02108	11.8403	0.09
32.4259	-0.00359	11.857	0.0216	11.857	0.09197
32.4928	-0.0024	11.8737	0.0303	11.8737	0.08715
32.5596	-0.01118	11.8904	0.02638	11.8904	0.08598
32.6264	-0.01038	11.9071	0.02438	11.9071	0.09384
32.6933	-0.00839	11.9238	0.02601	11.9238	0.09608
32.7601	-0.00958	11.9405	0.03199	11.9405	0.09491
32.827	-0.01158	11.9572	0.04362	11.9572	0.09103
32.8938	-0.01038	11.974	0.03757	11.974	0.08958
32.9607	-0.00839	11.9907	0.04213	11.9907	0.09248
33.0275	-0.00359	12.0074	0.05437	12.0074	0.09917
33.0943	-0.00799	12.0241	0.05802	12.0241	0.09865
33.1612	-0.00998	12.0408	0.06127	12.0408	0.09837
33.228	-0.00479	12.0575	0.05513	12.0575	0.10094
33.2949	-0.000798636	12.0742	0.07453	12.0742	0.10188
33.3617	-0.00359	12.0909	0.08767	12.0909	0.10506
33.4286	-0.01278	12.1076	0.09264	12.1076	0.10408
33.4954	-0.01038	12.1244	0.09427	12.1244	0.10525
33.5623	-0.00439	12.1411	0.09651	12.1411	0.10768
33.6291	-0.00719	12.1578	0.11218	12.1578	0.11544
33.696	-0.01837	12.1745	0.11926	12.1745	0.11913
33.7628	-0.00439	12.1912	0.13069	12.1912	0.12128
33.8297	-0.00519	12.2079	0.14262	12.2079	0.12236
33.8965	0.00599	12.2246	0.15415	12.2246	0.12357
33.9633	-0.01158	12.2413	0.15881	12.2413	0.12414
34.0302	-0.00439	12.2581	0.16852	12.2581	0.13536
34.097	0.000399318	12.2748	0.18701	12.2748	0.13349
34.1639	-0.01637	12.2915	0.19329	12.2915	0.13465
34.2307	-0.000798636	12.3082	0.19422	12.3082	0.13961
34.2976	0.0012	12.3249	0.21523	12.3249	0.14176
34.3644	0.00559	12.3416	0.20859	12.3416	0.13821
34.4312	0.01597	12.3583	0.22244	12.3583	0.13872
34.4981	0.03115	12.375	0.20751	12.375	0.13017
34.5649	0.07587	12.3917	0.19259	12.3917	0.13143
34.6318	0.09104	12.4085	0.18251	12.4085	0.12133
34.6986	0.14176	12.4252	0.15647	12.4252	0.11951
34.7655	0.17131	12.4419	0.14427	12.4419	0.1138
34.8323	0.21563	12.4586	0.14389	12.4586	0.10866
34.8992	0.23041	12.4753	0.11159	12.4753	0.1081
34.966	0.26674	12.492	0.09404	12.492	0.10062
35.0329	0.31386	12.5087	0.08123	12.5087	0.10235
35.0997	0.59578	12.5254	0.07297	12.5254	0.1045
35.1666	0.98672	12.5421	0.06077	12.5421	0.10052
35.2334	0.60936	12.5588	0.05877	12.5588	0.09267
35.3002	0.21443	12.5756	0.04566	12.5756	0.09748
35.3671	0.03195	12.5923	0.04982	12.5923	0.09547
35.4339	0.0024	12.609	0.03752	12.609	0.09431
35.5008	0.000399318	12.6257	0.0335	12.6257	0.09678
35.5676	-0.00839	12.6424	0.03705	12.6424	0.09033
35.6345	-0.00519	12.6591	0.03272	12.6591	0.09314
35.7013	-0.00719	12.6758	0.02517	12.6758	0.09042
35.7681	-0.00639	12.6925	0.01943	12.6925	0.09258
35.835	-0.01358	12.7093	0.02439	12.7093	0.09314
35.9018	-0.00359	12.726	0.01966	12.726	0.09239
35.9687	-0.00679	12.7427	0.01383	12.7427	0.09328
36.0355	-0.00639	12.7594	0.01556	12.7594	0.09066
36.1024	-0.00918	12.7761	0.01033	12.7761	0.08851
36.1692	-0.01118	12.7928	0.01872	12.7928	0.08598
36.2361	-0.00958	12.8095	0.01066	12.8095	0.08701
36.3029	-0.00599	12.8262	0.00745	12.8262	0.08865
36.3698	-0.01158	12.8429	0.00666	12.8429	0.08935
36.4366	-0.00599	12.8597	0.000818722	12.8597	0.08818
36.5035	-0.00599	12.8764	0.00326	12.8764	0.08612
36.5703	-0.00639	12.8931	0.00671	12.8931	0.08949
36.6371	-0.00998	12.9098	0.00218	12.9098	0.08659
36.704	-0.00918	12.9265	0.00371	12.9265	0.08912
36.7708	-0.00319	12.9432	0.00394	12.9432	0.08818
36.8377	-0.01238	12.9599	0.00753	12.9599	0.09085
36.9045	-0.00958	12.9766	0.00162	12.9766	0.08912
36.9714	-0.01158	12.9933	0.00471	12.9933	0.08762
37.0382	-0.00359	13.01	0.01112	13.01	0.09113
37.1051	0.01677	13.0268	-0.000540541	13.0268	0.0871
37.1719	0.02356	13.0435	0.00567	13.0435	0.08528
37.2388	0.02835	13.0602	0.00502	13.0602	0.08926
37.3056	0.04353	13.0769	0.01335	13.0769	0.09005
37.3724	0.06309	13.0936	-0.00477	13.0936	0.08818
37.4393	0.07667	13.1103	-0.00149	13.1103	0.08491
37.5061	0.08226	13.127	0.00321	13.127	0.08851
37.573	0.11181	13.1437	0.00397	13.1437	0.0915
37.6398	0.09424	13.1605	0.00382	13.1605	0.0937
37.7067	0.14575	13.1772	0.00993	13.1772	0.08566
37.7735	0.32385	13.1939	0.00281	13.1939	0.08916
37.8404	0.20725	13.2106	0.00246	13.2106	0.09234
37.9072	0.1146	13.2273	0.00423	13.2273	0.08996
37.974	0.0024	13.244	0.00135	13.244	0.0843
38.0409	-0.00439	13.2607	9.11722e-05	13.2607	0.08827
38.1077	-0.01398	13.2774	0.00974	13.2774	0.08781
38.1746	-0.00839	13.2942	-0.000409946	13.2942	0.08687
38.2414	-0.01477	13.3109	0.00227	13.3109	0.09019
38.3083	-0.01118	13.3276	0.00434	13.3276	0.0871
38.3751	-0.00958	13.3443	0.00136	13.3443	0.08865
38.442	-0.01198	13.361	0.00879	13.361	0.08958
38.5088	-0.01158	13.3777	0.000760436	13.3777	0.08575
38.5757	-0.01278	13.3944	-0.001	13.3944	0.09215
38.6425	-0.01238	13.4111	-0.00348	13.4111	0.08308
38.7093	0	13.4278	0.0091	13.4278	0.08879
38.7762	-0.00626	13.4445	0.0043	13.4445	0.09566
38.843	0.00665	13.4613	0.00546	13.4613	0.09178
38.9099	-0.00599	13.478	0.00653	13.478	0.09239
38.9767	0.00452	13.4947	-0.00301	13.4947	0.08753
39.0436	-0.00972	13.5114	0.000876218	13.5114	0.09276
39.1104	-0.01159	13.5281	0.0088	13.5281	0.0944
39.1773	-0.01305	13.5448	0.00482	13.5448	0.08963
39.2441	-0.01971	13.5615	0.008	13.5615	0.09365
39.3109	-0.01359	13.5782	-2.50801e-05	13.5782	0.09477
39.3778	-0.01266	13.595	0.00296	13.595	0.09604
39.4446	-0.01412	13.6117	0.00796	13.6117	0.09632
39.5115	-0.0108	13.6284	0.00244	13.6284	0.09412
39.5783	-0.00707	13.6451	0.01309	13.6451	0.09791
39.6452	-0.01013	13.6618	0.00688	13.6618	0.09622
39.712	-0.01519	13.6785	0.00582	13.6785	0.09739
39.7789	-0.01267	13.6952	0.01303	13.6952	0.10099
39.8457	-0.00774	13.7119	0.00803	13.7119	0.10137
39.9126	-0.01839	13.7286	0.01535	13.7286	0.10267
39.9794	-0.00788	13.7454	0.0155	13.7454	0.10408
40.0462	-0.01493	13.7621	0.0219	13.7621	0.10468
40.1131	-0.01041	13.7788	0.01438	13.7788	0.10987
40.1799	-0.01028	13.7955	0.02573	13.7955	0.10464
40.2468	-0.00975	13.8122	0.0278	13.8122	0.10347
40.3136	-0.00682	13.8289	0.02512	13.8289	0.10408
40.3805	-0.00908	13.8456	0.02153	13.8456	0.10665
40.4473	-0.01175	13.8623	0.02532	13.8623	0.10132
40.5142	-0.01002	13.879	0.02789	13.879	0.10024
40.581	-0.00829	13.8957	0.01511	13.8957	0.10015
40.6478	-0.01055	13.9125	0.009	13.9125	0.09519
40.7147	-0.00922	13.9292	0.0144	13.9292	0.09627
40.7815	-0.01588	13.9459	0.01929	13.9459	0.09449
40.8484	-0.01495	13.9626	0.00975	13.9626	0.09566
40.9152	-0.00603	13.9793	0.00818	13.9793	0.09
40.9821	-0.01189	13.996	0.00701	13.996	0.09038
41.0489	-0.00896	14.0127	0.00322	14.0127	0.09005
41.1158	-0.01562	14.0294	0.00377	14.0294	0.08336
41.1826	-0.01589	14.0462	0.00321	14.0462	0.09056
41.2495	-0.01136	14.0629	-0.000474011	14.0629	0.09244
41.3163	-0.00364	14.0796	0.00361	14.0796	0.08626
41.3831	-0.0079	14.0963	0.01487	14.0963	0.08827
41.45	-0.01616	14.113	0.0065	14.113	0.08785
41.5168	-0.00405	14.1297	0.00537	14.1297	0.0872
41.5837	-0.00391	14.1464	0.00526	14.1464	0.08481
41.6505	0.0046	14.1631	-0.00586	14.1631	0.08444
41.7174	0.00873	14.1798	0.01098	14.1798	0.08879
41.7842	0.00247	14.1966	0.01147	14.1966	0.08846
41.8511	-0.01097	14.2133	0.00217	14.2133	0.08762
41.9179	-0.00286	14.23	0.00457	14.23	0.08977
41.9847	-0.00871	14.2467	0.01244	14.2467	0.08907
42.0516	-0.01138	14.2634	0.00666	14.2634	0.08771
42.1184	-0.00326	14.2801	0.00927	14.2801	0.08664
42.1853	-0.01191	14.2968	0.00744	14.2968	0.08818
42.2521	-0.00499	14.3135	0.01651	14.3135	0.08865
42.319	0.00273	14.3302	-0.00107	14.3302	0.08832
42.3858	-0.00273	14.347	0.00851	14.347	0.08954
42.4527	0.00858	14.3637	0.01414	14.3637	0.08977
42.5195	0.00672	14.3804	0.01544	14.3804	0.09019
42.5864	0.02841	14.3971	0.01593	14.3971	0.0937
42.6532	0.04492	14.4138	0.01581	14.4138	0.09412
42.72	0.07699	14.4305	0.02347	14.4305	0.09295
42.7869	0.09829	14.4472	0.0173	14.4472	0.09688
42.8537	0.14434	14.4639	0.03111	14.4639	0.09767
42.9206	0.18201	14.4807	0.03463	14.4807	0.09608
42.9874	0.22088	14.4974	0.02149	14.4974	0.10052
43.0543	0.227	14.5141	0.02218	14.5141	0.09772
43.1211	0.26946	14.5308	0.01793	14.5308	0.09921
43.188	0.30273	14.5475	0.01892	14.5475	0.10066
43.2548	0.35637	14.5642	0.02638	14.5642	0.09884
43.3216	0.78058	14.5809	0.02707	14.5809	0.09786
43.3885	0.85179	14.5976	0.02049	14.5976	0.1001
43.4553	0.47417	14.6143	0.02088	14.6143	0.0966
43.5222	0.22752	14.6311	0.01854	14.6311	0.09809
43.589	0.03558	14.6478	0.01489	14.6478	0.10197
43.6559	0.01095	14.6645	0.01033	14.6645	0.09973
43.7227	0.00829	14.6812	0.01092	14.6812	0.09183
43.7896	0.000836308	14.6979	0.01303	14.6979	0.1002
43.8564	-0.00662	14.7146	0.01453	14.7146	0.09454
43.9233	-0.00649	14.7313	0.00865	14.7313	0.09061
43.9901	-0.00196	14.748	-0.00186	14.748	0.09786
44.0569	-0.00463	14.7647	0.0062	14.7647	0.09267
44.1238	-0.000501031	14.7814	0.0079	14.7814	0.09445
44.1906	-0.00436	14.7982	0.00879	14.7982	0.09155
44.2575	-0.00703	14.8149	0.01049	14.8149	0.09272
44.3243	-0.0041	14.8316	-0.00204	14.8316	0.09258
44.3912	-0.00237	14.8483	0.00461	14.8483	0.093
44.458	-0.00503	14.865	0.01267	14.865	0.09229
44.5249	-0.0077	14.8817	0.00983	14.8817	0.09393
44.5917	-0.00237	14.8984	-0.00503	14.8984	0.09085
44.6585	-0.01023	14.9151	1.57327e-06	14.9151	0.09561
44.7254	-0.0077	14.9319	0.00867	14.9319	0.09295
44.7922	-0.00877	14.9486	0.000778338	14.9486	0.08739
44.8591	-0.00264	14.9653	-0.00731	14.9653	0.09066
44.9259	-0.00211	14.982	-0.01258	14.982	0.09042
44.9928	-0.00997	14.9987	-0.0128	14.9987	0.09192
45.0596	-0.00664	15.0154	0.00516	15.0154	0.08949
45.1265	-0.00691	15.0321	-0.0056	15.0321	0.09295
45.1933	-0.00678	15.0488	0.00121	15.0488	0.09393
45.2602	-0.00225	15.0655	-0.0045	15.0655	0.09253
45.327	-0.00691	15.0823	-0.00162	15.0823	0.08963
45.3938	-0.00638	15.099	-0.00652	15.099	0.0858
45.4607	-0.00745	15.1157	-0.00648	15.1157	0.09033
45.5275	-0.00412	15.1324	0.00983	15.1324	0.0973
45.5944	-0.00119	15.1491	-0.00729	15.1491	0.08898
45.6612	0.000934254	15.1658	0.00154	15.1658	0.08682
45.7281	0.00107	15.1825	-0.00589	15.1825	0.09089
45.7949	0	15.1992	0.00729	15.1992	0.08888
45.8618	-0.00402	15.2159	0.00178	15.2159	0.08584
45.9286	0.00354	15.2326	-0.00241	15.2326	0.08767
45.9954	0.00671	15.2494	0.00541	15.2494	0.0886
46.0623	-0.000896582	15.2661	0.000608983	15.2661	0.09117
46.1291	0.00427	15.2828	4.98795e-05	15.2828	0.08757
46.196	0.01103	15.2995	0.00292	15.2995	0.08781
46.2628	0.00861	15.3162	-0.00501	15.3162	0.09056
46.3297	0.0034	15.3329	0.00221	15.3329	0.08589
46.3965	-0.00581	15.3496	-0.00653	15.3496	0.08477
46.4634	-0.00144	15.3663	-0.00153	15.3663	0.08421
46.5302	0.00412	15.3831	0.00296	15.3831	0.08528
46.5971	0.000504798	15.3998	0.00522	15.3998	0.08725
46.6639	-0.00192	15.4165	0.00507	15.4165	0.08472
46.7308	0.00565	15.4332	0.00562	15.4332	0.08645
46.7976	-0.00316	15.4499	0.00223	15.4499	0.08383
46.8644	0.01758	15.4666	-4.17373e-05	15.4666	0.08668
46.9313	0.02314	15.4833	0.00677	15.4833	0.08552
46.9981	0.01992	15.5	-0.00156	15.5	0.08346
47.065	0.01351	15.5167	0.00737	15.5167	0.08234
47.1318	0.00111	15.5335	0.00863	15.5335	0.08467
47.1987	0.00388	15.5502	0.00241	15.5502	0.08566
47.2655	-0.00373	15.5669	0.00902	15.5669	0.08416
47.3323	-0.00975	15.5836	0.01816	15.5836	0.08463
47.3992	-0.00338	15.6003	0.00831	15.6003	0.08439
47.466	-0.00301	15.617	0.00876	15.617	0.08846
47.5329	-0.00463	15.6337	0.01375	15.6337	0.08327
47.5997	0.000936137	15.6504	0.00673	15.6504	0.08505
47.6666	0.000512333	15.6671	0.01078	15.6671	0.08612
47.7334	0.00847	15.6839	0.00716	15.6839	0.08874
47.8003	0.00565	15.7006	0.01273	15.7006	0.08664
47.8671	0.01362	15.7173	0.01698	15.7173	0.08388
47.934	0.02198	15.734	0.01811	15.734	0.08743
48.0008	0.01836	15.7507	0.02034	15.7507	0.08996
48.0677	0.01115	15.7674	0.01662	15.7674	0.08514
48.1345	0.00713	15.7841	0.01865	15.7841	0.08575
48.2013	-0.00128	15.8008	0.01655	15.8008	0.0886
48.2682	-0.0021	15.8176	0.01999	15.8176	0.08725
48.335	-0.00253	15.8343	0.01789	15.8343	0.08781
48.4019	-0.00774	15.851	0.0173	15.851	0.08463
48.4687	-0.00976	15.8677	0.00802	15.8677	0.08313
48.5356	-0.0038	15.8844	0.01218	15.8844	0.07986
48.6024	-0.00941	15.9011	0.01068	15.9011	0.08687
48.6692	-0.01183	15.9178	0.01695	15.9178	0.08107
48.7361	-0.01186	15.9345	0.01222	15.9345	0.08201
48.8029	-0.00709	15.9512	0.01052	15.9512	0.08084
48.8698	-0.00672	15.968	0.01366	15.968	0.07888
48.9366	-0.00514	15.9847	0.00277	15.9847	0.08131
49.0035	-0.01156	16.0014	0.01187	16.0014	0.07757
49.0703	-0.00599	16.0181	0.01875	16.0181	0.07986
49.1372	-0.00881	16.0348	-0.00153	16.0348	0.08028
49.204	-0.01323	16.0515	0.00626	16.0515	0.07883
49.2709	-0.00766	16.0682	0.00789	16.0682	0.07948
49.3377	-0.01328	16.0849	0.00528	16.0849	0.08206
49.4046	-0.0129	16.1016	-0.000863578	16.1016	0.07785
49.4714	-0.00374	16.1183	0.00723	16.1183	0.07925
49.5382	-0.00816	16.1351	-0.00134	16.1351	0.07659
49.6051	-0.00619	16.1518	0.00655	16.1518	0.07467
49.6719	-0.00781	16.1685	0.00172	16.1685	0.0735
49.7388	-0.00584	16.1852	0.00325	16.1852	0.07644
49.8056	-0.00387	16.2019	0.00589	16.2019	0.07256
49.8725	-0.00668	16.2186	0.00691	16.2186	0.07743
49.9393	-0.00591	16.2353	-0.00469	16.2353	0.0778
50.0061	-0.00833	16.252	0.00361	16.252	0.07294
50.073	-0.00396	16.2688	-0.00324	16.2688	0.07532
50.1398	0.0056	16.2855	0.00283	16.2855	0.07715
50.2067	0.00278	16.3022	0.00264	16.3022	0.07542
50.2735	-0.00204	16.3189	-0.00169	16.3189	0.07528
50.3404	-0.00845	16.3356	4.41365e-05	16.3356	0.07135
50.4072	-0.00209	16.3523	-0.00408	16.3523	0.07406
50.4741	-0.0073	16.369	-0.00538	16.369	0.0749
50.5409	-0.00174	16.3857	0.00655	16.3857	0.0727
50.6078	-0.00536	16.4024	0.00414	16.4024	0.07509
50.6746	-0.00498	16.4191	-0.00433	16.4191	0.07336
50.7415	-0.00141	16.4359	-0.000475674	16.4359	0.07252
50.8083	-0.00583	16.4526	-0.00177	16.4526	0.07546
50.8751	-0.00506	16.4693	0.00228	16.4693	0.0735
50.942	-0.00947	16.486	-0.000533512	16.486	0.07546
51.0088	-0.0079	16.5027	-0.00345	16.5027	0.07013
51.0757	-0.00992	16.5194	0	16.5194	0.06915
51.1425	-0.00515	16.5361	-0.00498	16.5361	0.07313
51.2094	-0.00957	16.5528	-0.000578143	16.5528	0.06892
51.2762	-0.00161	16.5695	0.00161	16.5695	0.06924
51.3431	-0.00443	16.5863	0.00258	16.5863	0.06686
51.4099	-0.00565	16.603	-0.00503	16.603	0.06854
51.4768	-0.00647	16.6197	-0.00133	16.6197	0.07093
51.5436	-0.00251	16.6364	-0.00399	16.6364	0.06756
51.6104	-0.00333	16.6531	-0.00251	16.6531	0.07121
51.6773	-0.01214	16.6698	0.000982855	16.6698	0.06812
51.7441	-0.00897	16.6865	0.00761	16.6865	0.06901
51.811	0.00379	16.7032	-0.00202	16.7032	0.06882
51.8778	0.01175	16.72	0.00229	16.72	0.07121
51.9447	0.0225	16.7367	-0.000577207	16.7367	0.07163
52.0115	0.04564	16.7534	-0.00425	16.7534	0.06789
52.0784	0.0564	16.7701	-0.00247	16.7701	0.07593
52.1452	0.08073	16.7868	0.00244	16.7868	0.07196
52.212	0.10027	16.8035	0.00392	16.8035	0.06831
52.2789	0.12341	16.8202	0.01035	16.8202	0.07182
52.3457	0.11859	16.8369	0.00657	16.8369	0.0691
52.4126	0.12097	16.8536	-0.00124	16.8536	0.07177
52.4794	0.20959	16.8704	-0.00319	16.8704	0.06957
52.5463	0.45395	16.8871	0.00303	16.8871	0.06873
52.6131	0.26025	16.9038	-0.000438753	16.9038	0.06901
52.68	0.21471	16.9205	0.00992	16.9205	0.07018
52.7468	0.10088	16.9372	0.00898	16.9372	0.067
52.8137	0.01061	16.9539	0.01015	16.9539	0.0714
52.8805	-0.0022	16.9706	0.00648	16.9706	0.07163
52.9473	-0.00581	16.9873	0.00109	16.9873	0.07355
53.0142	-0.00664	17.004	0.00651	17.004	0.07046
53.081	-0.00826	17.0208	0.00829	17.0208	0.07392
53.1479	-0.0011	17.0375	0.00846	17.0375	0.07341
53.2147	-0.00871	17.0542	0.00963	17.0542	0.07224
53.2816	-0.00194	17.0709	0.01232	17.0709	0.07453
53.3484	-0.01115	17.0876	0.01562	17.0876	0.07247
53.4153	-0.00718	17.1043	0.01205	17.1043	0.07093
53.4821	-0.0104	17.121	0.01393	17.121	0.07771
53.5489	-0.01123	17.1377	0.02076	17.1377	0.07663
53.6158	-0.01165	17.1545	0.02769	17.1545	0.07771
53.6826	-0.01487	17.1712	0.0221	17.1712	0.0778
53.7495	-0.0137	17.1879	0.03196	17.1879	0.08177
53.8163	-0.00853	17.2046	0.03757	17.2046	0.08243
53.8832	-0.01255	17.2213	0.03895	17.2213	0.08926
53.95	-0.00419	17.238	0.05396	17.238	0.08781
54.0169	-0.0074	17.2547	0.05665	17.2547	0.09393
54.0837	-0.01262	17.2714	0.06802	17.2714	0.09996
54.1506	-0.01344	17.2881	0.07374	17.2881	0.10637
54.2174	-0.00908	17.3048	0.10117	17.3048	0.10847
54.2842	-0.0075	17.3216	0.11738	17.3216	0.11338
54.3511	-0.01112	17.3383	0.13694	17.3383	0.12152
54.4179	-0.01194	17.355	0.1679	17.355	0.1362
54.4848	-0.01197	17.3717	0.18432	17.3717	0.14878
54.5516	-0.0088	17.3884	0.23951	17.3884	0.16706
54.6185	-0.00403	17.4051	0.26027	17.4051	0.18482
54.6853	-0.01244	17.4218	0.31426	17.4218	0.2075
54.7522	-0.01606	17.4385	0.37904	17.4385	0.23494
54.819	-0.01529	17.4552	0.41667	17.4552	0.27483
54.8858	-0.01371	17.472	0.49104	17.472	0.28437
54.9527	-0.00655	17.4887	0.53665	17.4887	0.30555
55.0195	-0.00937	17.5054	0.55085	17.5054	0.31097
55.0864	-0.01419	17.5221	0.52324	17.5221	0.30311
55.1532	-0.00902	17.5388	0.47908	17.5388	0.27763
55.2201	-0.01104	17.5555	0.41281	17.5555	0.2363
55.2869	-0.01106	17.5722	0.3318	17.5722	0.20661
55.3538	-0.01109	17.5889	0.25341	17.5889	0.16851
55.4206	-0.00712	17.6057	0.20551	17.6057	0.14387
55.4875	-0.00635	17.6224	0.14146	17.6224	0.12961
55.5543	-0.00917	17.6391	0.10548	17.6391	0.11703
55.6211	-0.01159	17.6558	0.08364	17.6558	0.09954
55.688	-0.00642	17.6725	0.06926	17.6725	0.09865
55.7548	-0.01283	17.6892	0.0563	17.6892	0.09075
55.8217	-0.00168	17.7059	0.04849	17.7059	0.0843
55.8885	-0.00889	17.7226	0.03785	17.7226	0.08397
55.9554	-0.00532	17.7393	0.04024	17.7393	0.08308
56.0222	-0.00295	17.756	0.02728	17.756	0.08407
56.0891	0.00262	17.7728	0.02845	17.7728	0.07701
56.1559	-0.01218	17.7895	0.02983	17.7895	0.07701
56.2227	-0.00741	17.8062	0.02555	17.8062	0.07341
56.2896	-0.00265	17.8229	0.01713	17.8229	0.07556
56.3564	-0.00706	17.8396	0.01437	17.8396	0.07327
56.4233	-0.00389	17.8563	0.01161	17.8563	0.06938
56.4901	-0.00392	17.873	0.01894	17.873	0.07149
56.557	-0.00514	17.8897	0.01254	17.8897	0.07149
56.6238	0.00202	17.9065	0.00766	17.9065	0.07107
56.6907	0.00559	17.9232	0.00954	17.9232	0.06957
56.7575	0.03512	17.9399	0.00668	17.9399	0.06831
56.8244	0.04667	17.9566	0.01008	17.9566	0.06859
56.8912	0.0726	17.9733	0.00853	17.9733	0.06672
56.958	0.10213	17.99	0.0092	17.99	0.06536
57.0249	0.14763	18.0067	0.00976	18.0067	0.06504
57.0917	0.15399	18.0234	0.00842	18.0234	0.06583
57.1586	0.18232	18.0402	0.00626	18.0402	0.07009
57.2254	0.18828	18.0569	0.00289	18.0569	0.06658
57.2923	0.19704	18.0736	0.01133	18.0736	0.06321
57.3591	0.22018	18.0903	0.0014	18.0903	0.06401
57.426	0.4861	18.107	-0.00197	18.107	0.06592
57.4928	1	18.1237	0.00355	18.1237	0.06457
57.5596	0.53996	18.1404	0.00654	18.1404	0.06448
57.6265	0.47085	18.1571	0.00156	18.1571	0.06279
57.6933	0.36541	18.1738	0.00273	18.1738	0.06345
57.7602	0.05991	18.1906	-2.8726e-05	18.1906	0.06176
57.827	0.00677	18.2073	0.00155	18.2073	0.06621
57.8939	0.00954	18.224	-0.00202	18.224	0.06335
57.9607	-0.00845	18.2407	-0.0062	18.2407	0.06059
58.0276	-0.01007	18.2574	-0.00878	18.2574	0.05985
58.0944	-0.0049	18.2741	-0.00461	18.2741	0.06293
58.1613	-0.01092	18.2908	-0.00487	18.2908	0.05826
58.2281	-0.00775	18.3075	-0.00474	18.3075	0.06387
58.2949	-0.00937	18.3242	-0.000560175	18.3242	0.05975
58.3618	-0.005	18.3409	-0.00577	18.3409	0.0634
58.4286	-0.00982	18.3577	0.000622381	18.3577	0.06373
58.4955	-0.01384	18.3744	-0.00288	18.3744	0.05933
58.5623	-0.00947	18.3911	-0.00254	18.3911	0.05989
58.6292	-0.01548	18.4078	-0.000380432	18.4078	0.06471
58.696	-0.00952	18.4245	0.000362382	18.4245	0.06261
58.7629	-0.01154	18.4412	-0.00465	18.4412	0.05751
58.8297	-0.01356	18.4579	-0.00855	18.4579	0.05788
58.8965	-0.01119	18.4746	-0.00468	18.4746	0.06162
58.9634	-0.00962	18.4914	-0.00373	18.4914	0.05704
59.0302	-0.01004	18.5081	-0.0039	18.5081	0.05564
59.0971	-0.00487	18.5248	-0.00457	18.5248	0.05512
59.1639	-0.00849	18.5415	-0.00403	18.5415	0.05849
59.2308	-0.00732	18.5582	-0.00682	18.5582	0.05802
59.2976	-0.01014	18.5749	-0.00638	18.5749	0.05788
59.3645	-0.000578258	18.5916	-0.000691614	18.5916	0.05597
59.4313	-0.0022	18.6083	0.000354024	18.6083	0.05751
59.4982	-0.00302	18.625	-0.00446	18.625	0.05447
59.565	-0.00984	18.6417	-0.00674	18.6417	0.0555
59.6318	-0.00986	18.6585	-0.00196	18.6585	0.05681
59.6987	0.01008	18.6752	-0.00849	18.6752	0.05629
59.7655	0.01165	18.6919	-0.000273902	18.6919	0.0554
59.8324	-0.00275	18.7086	-0.01195	18.7086	0.05489
59.8992	0.00601	18.7253	-0.00475	18.7253	0.05559
59.9661	0	18.742	-0.00471	18.742	0.05498

## Sheet: Fig 3g
	Seeding		1h growth		48 h growth
2 theta	Intensity (Arb.u)	2 theta	Intensity (Arb.u)	2 theta	Intensity (Arb.u)
5.01942	0	0	0	0	0
5.08627	-0.00183	0	0	0	0
5.15311	0.01848	0	0	0	0
5.21996	0.0091	0	0	0	0
5.2868	0.01753	0	0	0	0
5.35365	0.0022	0	0	0	0
5.42049	-0.01691	0	0	0	0
5.48734	0.0034	0	0	0	0
5.55418	0.014	5.01942	0	5.01942	0
5.62103	-0.000790844	5.08627	-0.00355	5.08627	0.01199
5.68787	0.01034	5.15311	0.000952011	5.15311	0.01277
5.75472	0.00419	5.21996	-0.00616	5.21996	0.00594
5.82156	0.0245	5.2868	0.00527	5.2868	-0.00219
5.88841	-0.000542378	5.35365	-0.01438	5.35365	-0.00385
5.95525	0.02517	5.42049	-0.01699	5.42049	-0.00537
6.0221	0.02008	5.48734	-0.00369	5.48734	-0.000132166
6.08894	-0.00943	5.55418	-0.01286	5.55418	0.00165
6.15579	-0.00871	5.62103	-0.00723	5.62103	-0.000149405
6.22263	0.0039	5.68787	-0.000108363	5.68787	0.0025
6.28948	-0.01643	5.75472	-0.01227	5.75472	0.00127
6.35632	0.00751	5.82156	-0.0014	5.82156	-0.00312
6.42317	0.0158	5.88841	-0.01506	5.88841	-0.00176
6.49001	0.00626	5.95525	-0.02255	5.95525	0.00462
6.55686	0.02097	6.0221	-0.02628	6.0221	-0.000775756
6.6237	-0.00471	6.08894	-0.02272	6.08894	-0.00976
6.69055	0.01172	6.15579	-0.01391	6.15579	-0.00683
6.75739	0.00601	6.22263	-0.02308	6.22263	-0.01466
6.82424	0.00624	6.28948	-0.02887	6.28948	-0.0011
6.89108	0.02052	6.35632	-0.0152	6.35632	-0.00836
6.95793	0.01157	6.42317	-0.02324	6.42317	-0.01491
7.02477	0.00964	6.49001	-0.01443	6.49001	-0.0055
7.09162	0.0142	6.55686	-0.0163	6.55686	-0.00645
7.15846	-0.01743	6.6237	-0.02228	6.6237	-0.00868
7.22531	-0.00694	6.69055	-0.01141	6.69055	-0.01034
7.29215	-0.00184	6.75739	-0.01946	6.75739	-0.00827
7.359	0.01567	6.82424	-0.01495	6.82424	-0.01122
7.42585	-0.01002	6.89108	-0.01701	6.89108	-0.01303
7.49269	0.00642	6.95793	-0.02973	6.95793	-0.01239
7.55954	0.01259	7.02477	-0.01905	7.02477	-0.01836
7.62638	0.01336	7.09162	-0.01605	7.09162	-0.00939
7.69323	9.66308e-05	7.15846	-0.01566	7.15846	-0.0168
7.76007	-0.00399	7.22531	-0.02052	7.22531	-0.01357
7.82692	-0.00592	7.29215	-0.01789	7.29215	-0.00532
7.89376	-0.00676	7.359	-0.01527	7.359	-0.0156
7.96061	0.0129	7.42585	-0.02013	7.42585	-0.01654
8.02745	0.00753	7.49269	-0.01581	7.49269	-0.00384
8.0943	-1.21221e-06	7.55954	-0.02348	7.55954	-0.01139
8.16114	0.00488	7.62638	-0.01336	7.62638	-0.00587
8.22799	0.01733	7.69323	-0.01186	7.69323	-0.01457
8.29483	0.0179	7.76007	-0.01709	7.76007	-0.00833
8.36168	0.01522	7.82692	-0.01896	7.82692	-0.01746
8.42852	-0.00311	7.89376	-0.02812	7.89376	-0.0082
8.49537	0.01042	7.96061	-0.00658	7.96061	-0.01331
8.56221	0.00288	8.02745	-0.00845	8.02745	-0.02072
8.62906	0.02559	8.0943	-0.01237	8.0943	-0.0106
8.6959	0.02076	8.16114	-0.01124	8.16114	-0.000620605
8.76275	-0.00622	8.22799	-0.02453	8.22799	-0.01004
8.82959	0.00893	8.29483	-0.01291	8.29483	-0.00409
8.89644	-0.01048	8.36168	-0.01702	8.36168	0.00302
8.96328	-0.00722	8.42852	-0.000908421	8.42852	0.0117
9.03013	0.00955	8.49537	0.00434	8.49537	0.02096
9.09697	0.0117	8.56221	0.03281	8.56221	0.04286
9.16382	0.0135	8.62906	0.0463	8.62906	0.08243
9.23066	0.0153	8.6959	0.05642	8.6959	0.14211
9.29751	0.00899	8.76275	0.06673	8.76275	0.09562
9.36435	-1.16975e-05	8.82959	0.00888	8.82959	0.05072
9.4312	0.01582	8.89644	-0.00535	8.89644	0.02033
9.49804	0.00574	8.96328	-0.01751	8.96328	-0.00446
9.56489	0.01293	9.03013	-0.01732	9.03013	-0.00698
9.63173	0.02229	9.09697	-0.01281	9.09697	-0.01281
9.69858	0.01113	9.16382	-0.00606	9.16382	-0.000247093
9.76542	-0.0076	9.23066	-0.0128	9.23066	-0.00981
9.83227	0.01472	9.29751	-0.01129	9.29751	-0.01291
9.89911	0.00571	9.36435	-0.01353	9.36435	-0.00451
9.96596	-0.00815	9.4312	-0.00585	9.4312	-0.01522
10.0328	0.00714	9.49804	0.000903016	9.49804	-0.00826
10.0997	-0.00564	9.56489	0.00185	9.56489	-0.01222
10.1665	0.01236	9.63173	-0.00713	9.63173	-0.01316
10.2333	-0.00259	9.69858	-0.00656	9.69858	-0.0131
10.3002	0.01112	9.76542	-0.00318	9.76542	-0.00945
10.367	0.01834	9.83227	-0.00805	9.83227	-0.01298
10.4339	0.00505	9.89911	0.00282	9.89911	-0.00702
10.5007	0.01011	9.96596	-0.00634	9.96596	-0.00725
10.5676	0.01248	10.0328	-0.00484	10.0328	-0.0102
10.6344	0.01808	10.0997	-0.00483	10.0997	-0.00238
10.7012	0.0091	10.1665	-0.00763	10.1665	-0.00979
10.7681	0.000128932	10.2333	0.00586	10.2333	-0.00814
10.8349	0.00303	10.3002	-0.00687	10.3002	-0.00937
10.9018	-0.00216	10.367	-0.0018	10.367	-0.00988
10.9686	0.00452	10.4339	-0.00835	10.4339	-0.00465
11.0355	0.0139	10.5007	0.00571	10.5007	-0.00732
11.1023	-0.00695	10.5676	-0.00248	10.5676	-0.01257
11.1692	0.00675	10.6344	-0.01646	10.6344	-0.00618
11.236	0.0183	10.7012	-0.00723	10.7012	-0.00971
11.3029	0.00209	10.7681	-0.01279	10.7681	-0.00146
11.3697	0.01989	10.8349	-0.006	10.8349	-0.00226
11.4366	-0.0082	10.9018	-0.00276	10.9018	-0.00306
11.5034	0.02041	10.9686	0.00385	10.9686	-0.00414
11.5702	0.000953569	11.0355	-0.00284	11.0355	-0.0048
11.6371	0.00526	11.1023	-0.000533968	11.1023	-0.01249
11.7039	0.00525	11.1692	0.00327	11.1692	0.000212615
11.7708	0.01711	11.236	-0.00866	11.236	-0.00332
11.8376	0.00198	11.3029	0.00656	11.3029	0.00494
11.9045	0.00629	11.3697	0.00905	11.3697	0.0017
11.9713	0.01815	11.4366	0.00255	11.4366	-0.00356
12.0381	-0.000217917	11.5034	0.00411	11.5034	-0.00924
12.105	0.00193	11.5702	-0.00183	11.5702	-0.00803
12.1718	-0.00564	11.6371	-0.00103	11.6371	-0.000781502
12.2387	0.00838	11.7039	-0.00153	11.7039	0
12.3055	0.01271	11.7708	-0.00148	11.7708	0.00696
12.3724	0.01649	11.8376	0.00195	11.8376	0.00199
12.4392	-0.00456	11.9045	-0.00736	11.9045	0.00205
12.5061	-0.00239	11.9713	0.00018682	11.9713	0.0011
12.5729	0.000315451	12.0381	-0.00706	12.0381	-0.00128
12.6398	0.00302	12.105	-0.00719	12.105	-0.00955
12.7066	0.01707	12.1718	-0.000583079	12.1718	-0.00173
12.7735	0.01438	12.2387	0.0094	12.2387	0.00278
12.8403	0.00574	12.3055	0.00814	12.3055	0.00902
12.9071	0.01979	12.3724	-0.00397	12.3724	0.00549
12.974	-0.00234	12.4392	-0.000548545	12.4392	0.00153
13.0408	0.0117	12.5061	-0.00274	12.5061	0.00274
13.1077	0.01333	12.5729	-6.3161e-05	12.5729	0.00165
13.1745	0.00466	12.6398	-0.00918	12.6398	0.00487
13.2414	0.00398	12.7066	-0.014	12.7066	-0.00283
13.3082	-0.00967	12.7735	-0.0087	12.7735	-0.0032
13.3751	0.00422	12.8403	0.00447	12.8403	0.00016514
13.4419	0.01218	12.9071	-0.00915	12.9071	-0.00724
13.5087	-0.00363	12.974	0.00701	12.974	0.00287
13.5756	0.0189	13.0408	0.00725	13.0408	-0.00195
13.6424	0.00904	13.1077	-0.00524	13.1077	-0.00476
13.7093	0.00241	13.1745	-0.00668	13.1745	-0.00686
13.7761	-0.000972256	13.2414	-0.000819437	13.2414	-0.00278
13.843	0.02048	13.3082	-0.0032	13.3082	-0.00516
13.9098	0.00638	13.3751	0.00266	13.3751	-0.00251
13.9767	0.0188	13.4419	-9.13611e-05	13.4419	0.00128
14.0435	0.00693	13.5087	-0.00622	13.5087	-0.00656
14.1104	-0.00116	13.5756	-0.00541	13.5756	-0.00405
14.1772	0.0064	13.6424	-0.00367	13.6424	-0.00443
14.244	0.00533	13.7093	0.00631	13.7093	-0.0012
14.3109	0.00912	13.7761	-0.00244	13.7761	0.00503
14.3777	-0.00222	13.843	-0.00725	13.843	-0.00137
14.4446	0.00319	13.9098	0.00161	13.9098	-0.00102
14.5114	0.00373	13.9767	-0.00283	13.9767	0.0022
14.5783	0.00209	14.0435	-0.00427	14.0435	-0.00823
14.6451	-0.00831	14.1104	-0.00366	14.1104	-0.00774
14.712	0.01369	14.1772	-0.01165	14.1772	0.00496
14.7788	0.00545	14.244	-0.00317	14.244	-0.00388
14.8456	0.01125	14.3109	0.000629427	14.3109	0.00020139
14.9125	0.01489	14.3777	-0.01111	14.3777	-0.00491
14.9793	0.01151	14.4446	-0.00469	14.4446	-0.00241
15.0462	0.01515	14.5114	0.000608515	14.5114	0.000238983
15.113	-0.00497	14.5783	-0.00889	14.5783	1.20834e-05
15.1799	0.00569	14.6451	-0.00527	14.6451	-0.00697
15.2467	0.01473	14.712	0.00826	14.712	-0.00849
15.3136	0.02107	14.7788	0.000268555	14.7788	0.000193335
15.3804	-0.00499	14.8456	-0.00529	14.8456	-0.00564
15.4473	0.00783	14.9125	0.00487	14.9125	-0.00845
15.5141	0.00606	14.9793	0.00568	14.9793	-0.00207
15.5809	-0.013	15.0462	0.0033	15.0462	-0.00517
15.6478	0.00573	15.113	-0.0032	15.113	-0.00338
15.7146	0.02122	15.1799	0.00435	15.1799	-0.00131
15.7815	0.00431	15.2467	-0.00365	15.2467	-0.00527
15.8483	-0.01152	15.3136	-0.00191	15.3136	0.000245696
15.9152	0.01693	15.3804	0.00957	15.3804	-0.00343
15.982	0.00219	15.4473	-0.00704	15.4473	-0.00179
16.0489	-0.00986	15.5141	0.01305	15.5141	-0.00072232
16.1157	0.0175	15.5809	0.00805	15.5809	-0.00167
16.1825	0.00434	15.6478	0.000427602	15.6478	0.00514
16.2494	-0.00127	15.7146	0.00573	15.7146	-0.0027
16.3162	0.00123	15.7815	-0.000210495	15.7815	-0.00177
16.3831	0.01183	15.8483	0.00528	15.8483	0.0036
16.4499	0.01379	15.9152	-0.00459	15.9152	-0.000647134
16.5168	0.00549	15.982	0.00445	15.982	-0.00561
16.5836	0.00691	16.0489	-0.000363208	16.0489	-0.00282
16.6505	0.01589	16.1157	-0.00368	16.1157	0.00298
16.7173	0.00381	16.1825	0.00724	16.1825	-0.00658
16.7842	0.01603	16.2494	-0.00403	16.2494	-0.00193
16.851	0.000165393	16.3162	0.00192	16.3162	0.00546
16.9178	0.02588	16.3831	-0.00299	16.3831	-0.00597
16.9847	0.00246	16.4499	0.00334	16.4499	-0.00347
17.0515	0.02548	16.5168	0.00948	16.5168	0.00277
17.1184	0.00962	16.5836	0.01355	16.5836	0.000962646
17.1852	0.01266	16.6505	0.00715	16.6505	-0.00055718
17.2521	0.04216	16.7173	0.00224	16.7173	-0.0015
17.3189	0.03224	16.7842	0.00819	16.7842	0.00215
17.3858	0.03689	16.851	0.00946	16.851	0.0035
17.4526	0.03885	16.9178	0.000615051	16.9178	0.00313
17.5194	0.02083	16.9847	0.000199326	16.9847	0.00348
17.5863	0.03629	17.0515	0.00446	17.0515	0.00541
17.6531	0.01017	17.1184	0.00985	17.1184	0.00748
17.72	0.02185	17.1852	0.01786	17.1852	0.02535
17.7868	0.01895	17.2521	0.02569	17.2521	0.03059
17.8537	0.02037	17.3189	0.04119	17.3189	0.04789
17.9205	0.01261	17.3858	0.05201	17.3858	0.07165
17.9874	0.01781	17.4526	0.08941	17.4526	0.09211
18.0542	0.03542	17.5194	0.11989	17.5194	0.11085
18.1211	0.04656	17.5863	0.15618	17.5863	0.10502
18.1879	0.05392	17.6531	0.19771	17.6531	0.15392
18.2548	0.07424	17.72	0.23923	17.72	0.17495
18.3216	0.06324	17.7868	0.31784	17.7868	0.23535
18.3884	0.0652	17.8537	0.41292	17.8537	0.31744
18.4553	0.05096	17.9205	0.59994	17.9205	0.48098
18.5221	0.03294	17.9874	0.87871	17.9874	0.70084
18.589	0.00304	18.0542	1	18.0542	1
18.6558	0.00824	18.1211	0.71029	18.1211	0.9074
18.7227	0.00372	18.1879	0.29512	18.1879	0.48209
18.7895	0.000275422	18.2548	0.08555	18.2548	0.18032
18.8563	0.00223	18.3216	0.03345	18.3216	0.08126
18.9232	0.00527	18.3884	0.02068	18.3884	0.03549
18.99	-0.00412	18.4553	0.01015	18.4553	0.02119
19.0569	-0.000564773	18.5221	0	18.5221	0.01507
19.1237	0.00677	18.589	-0.00507	18.589	0.01772
19.1906	0.00871	18.6558	-0.00676	18.6558	0.00715
19.2574	0.00686	18.7227	0.00203	18.7227	0.00649
19.3243	0.00772	18.7895	-0.000228857	18.7895	0.00296
19.3911	0.00588	18.8563	-0.00511	18.8563	0
19.458	0.01429	18.9232	-0.00699	18.9232	-0.00318
19.5248	0.00759	18.99	-0.01075	18.99	-0.0042
19.5917	0.01277	19.0569	-0.00982	19.0569	-0.000914626
19.6585	0.00768	19.1237	-0.01245	19.1237	-0.00467
19.7253	0.0053	19.1906	-0.00479	19.1906	-0.00167
19.7922	0.00886	19.2574	-0.0136	19.2574	-0.00844
19.859	0.01457	19.3243	-0.01417	19.3243	-0.00644
19.9259	0.01165	19.3911	-0.01961	19.3911	-0.01063
19.9927	0.0098	19.458	-0.01906	19.458	-0.00317
20.0596	-0.00176	19.5248	-0.01607	19.5248	-0.00262
20.1264	0.00612	19.5917	-0.01608	19.5917	-0.00608
20.1932	0.00589	19.6585	-0.01684	19.6585	-0.00926
20.2601	-0.00513	19.7253	-0.01854	19.7253	-0.00655
20.3269	0.00221	19.7922	-0.01817	19.7922	-0.007
20.3938	0.00801	19.859	-0.01481	19.859	-0.01305
20.4606	0.01057	19.9259	-0.01014	19.9259	-0.01192
20.5275	0.01259	19.9927	-0.01933	19.9927	-0.00935
20.5943	0.00219	20.0596	-0.01747	20.0596	-0.01095
20.6612	-0.0028	20.1264	-0.01972	20.1264	-0.01269
20.728	0.003	20.1932	-0.00869	20.1932	-0.00782
20.7949	0.0034	20.2601	-0.01619	20.2601	-0.01315
20.8617	0.01028	20.3269	-0.01769	20.3269	-0.01432
20.9286	0.00583	20.3938	-0.01433	20.3938	-0.0152
20.9954	0.01001	20.4606	-0.02052	20.4606	-0.01148
21.0622	-0.00633	20.5275	-0.01099	20.5275	-0.01251
21.1291	-0.00107	20.5943	-0.01923	20.5943	-0.0085
21.1959	-0.00282	20.6612	-0.01625	20.6612	-0.01254
21.2628	-0.00134	20.728	-0.01738	20.728	-0.01414
21.3296	-0.00278	20.7949	-0.01777	20.7949	-0.00999
21.3965	0.00818	20.8617	-0.00785	20.8617	-0.00814
21.4633	0.00726	20.9286	-0.01723	20.9286	-0.01261
21.5301	-0.00661	20.9954	-0.01911	20.9954	-0.0145
21.597	-0.00483	21.0622	-0.01949	21.0622	-0.01064
21.6638	0.00721	21.1291	-0.01782	21.1291	-0.01065
21.7307	0.000358896	21.1959	-0.02139	21.1959	-0.0101
21.7975	-0.00326	21.2628	-0.02346	21.2628	-0.01098
21.8644	0.00771	21.3296	-0.01766	21.3296	-0.01186
21.9312	0.01435	21.3965	-0.02348	21.3965	-0.01273
21.9981	0.00425	21.4633	-0.01825	21.4633	-0.00729
22.0649	0.0028	21.5301	-0.01414	21.5301	-0.01061
22.1318	0.01538	21.597	-0.01359	21.597	-0.01207
22.1986	0.0042	21.6638	-0.01435	21.6638	-0.01668
22.2655	0.00113	21.7307	-0.01585	21.7307	-0.01469
22.3323	-0.00195	21.7975	-0.01118	21.7975	-0.01284
22.3991	0.02089	21.8644	-0.0125	21.8644	-0.00883
22.466	0	21.9312	-0.01457	21.9312	-0.01273
		21.9981	-0.01552	21.9981	-0.01031
		22.0649	-0.01628	22.0649	-0.01449
		22.1318	-0.01236	22.1318	-0.01594
		22.1986	-0.01817	22.1986	-0.01596
		22.2655	-0.01538	22.2655	-0.0144
		22.3323	-0.01202	22.3323	-0.01255
		22.3991	-0.00641	22.3991	-0.01228
		22.466	-0.0126	22.466	-0.01273
		22.5328	-0.00568	22.5328	-0.00944
		22.5997	-0.01299	22.5997	-0.01736
		22.6665	-0.01338	22.6665	-0.01594
		22.7334	-0.0117	22.7334	-0.01366
		22.8002	-0.00797	22.8002	-0.01353
		22.8671	-0.01341	22.8671	-0.0114
		22.9339	-0.01286	22.9339	-0.01544
		23.0008	-0.01998	23.0008	-0.01143
		23.0676	-0.01662	23.0676	-0.01087
		23.1344	-0.01251	23.1344	-0.01434
		23.2013	-0.01028	23.2013	-0.01077
		23.2681	-0.01497	23.2681	-0.01481
		23.335	-0.00225	23.335	-0.0177
		23.4018	-0.00413	23.4018	-0.01499
		23.4687	-0.01051	23.4687	-0.01141
		23.5355	-0.00864	23.5355	-0.01157
		23.6024	-0.01427	23.6024	-0.0136
		23.6692	-0.00904	23.6692	-0.01376
		23.736	-0.01205	23.736	-0.01809
		23.8029	-0.00532	23.8029	-0.01351
		23.8697	-0.00589	23.8697	-0.01453
		23.9366	-0.01545	23.9366	-0.01283
		24.0034	-0.0119	24.0034	-0.01313
		24.0703	-0.01566	24.0703	-0.01703
		24.1371	-0.00687	24.1371	-0.01417
		24.204	-0.000135234	24.204	-0.00887
		24.2708	-0.00745	24.2708	-0.01019
		24.3377	-0.00484	24.3377	-0.01394
		24.4045	-0.0041	24.4045	-0.01338
		24.4713	0.00263	24.4713	-0.01081
		24.5382	0	24.5382	-0.01413
		24.605	-0.00381	24.605	-0.00797
		24.6719	-0.00407	24.6719	-0.01503
		24.7387	-0.0032	24.7387	-0.00729
		24.8056	-0.00271	24.8056	0.00102
		24.8724	-0.000342977	24.8724	0
		24.9393	-3.70786e-05	24.9393	0.00205
		25.0061	0.01001	25.0061	0.00769
		25.0729	0.00788	25.0729	0.01319
		25.1398	0.02035	25.1398	0.02932
		25.2066	0.03096	25.2066	0.03669
		25.2735	0.06497	25.2735	0.05182
		25.3403	0.07351	25.3403	0.07455
		25.4072	0.12475	25.4072	0.09772
		25.474	0.17337	25.474	0.19703
		25.5409	0.31336	25.5409	0.31631
		25.6077	0.33801	25.6077	0.13505
		25.6745	0.15987	25.6745	0.00666
		25.7414	0.02479	25.7414	-0.0101
		25.8082	0.00806	25.8082	-0.01294
		25.8751	-0.00156	25.8751	-0.01318
		25.9419	-0.005	25.9419	-0.0176
		26.0088	-0.00413	26.0088	-0.01727
		26.0756	-0.00551	26.0756	-0.02053
		26.1425	-0.00577	26.1425	-0.01374
		26.2093	-0.00846	26.2093	-0.0193
		26.2762	-0.00834	26.2762	-0.01596
		26.343	-0.00709	26.343	-0.0208
		26.4098	-0.00922	26.4098	-0.02134
		26.4767	-0.0063	26.4767	-0.01727
		26.5435	-0.0146	26.5435	-0.0135
		26.6104	-0.0098	26.6104	-0.01518
		26.6772	-0.01174	26.6772	-0.01299
		26.7441	-0.01219	26.7441	-0.01726
		26.8109	-0.00495	26.8109	-0.02066
		26.8778	-0.00409	26.8778	-0.01962
		26.9446	-0.00715	26.9446	-0.01871
		27.0114	-0.00291	27.0114	-0.01422
		27.0783	-0.0144	27.0783	-0.02064
		27.1451	-0.01017	27.1451	-0.02075
		27.212	-0.01454	27.212	-0.01841
		27.2788	-0.00843	27.2788	-0.01966
		27.3457	-0.01187	27.3457	-0.0133
		27.4125	-0.00875	27.4125	-0.01728
		27.4794	-0.01201	27.4794	-0.01839
		27.5462	-0.00945	27.5462	-0.01806
		27.6131	-0.01327	27.6131	-0.01802
		27.6799	-0.00828	27.6799	-0.01511
		27.7467	-0.00142	27.7467	-0.02196
		27.8136	-0.00186	27.8136	-0.01876
		27.8804	-0.01055	27.8804	-0.01599
		27.9473	-0.00518	27.9473	-0.01997
		28.0141	-0.00263	28.0141	-0.01864
		28.081	-0.00813	28.081	-0.01874
		28.1478	-0.00726	28.1478	-0.01784
		28.2147	-0.01033	28.2147	-0.01866
		28.2815	-0.0044	28.2815	-0.01417
		28.3483	-0.00822	28.3483	-0.01499
		28.4152	-0.00829	28.4152	-0.01711
		28.482	-0.01285	28.482	-0.0175
		28.5489	-0.00543	28.5489	-0.01746
		28.6157	-0.00868	28.6157	-0.01842
		28.6826	-0.01305	28.6826	-0.01393
		28.7494	-0.01949	28.7494	-0.01935
		28.8163	-0.01338	28.8163	-0.02203
		28.8831	-0.01532	28.8831	-0.02214
		28.95	-0.00284	28.95	-0.02138
		29.0168	-0.0119	29.0168	-0.02163
		29.0836	-0.01066	29.0836	-0.02173
		29.1505	-0.01466	29.1505	-0.02183
		29.2173	-0.01379	29.2173	-0.02093
		29.2842	-0.00862	29.2842	-0.02017
		29.351	-0.00438	29.351	-0.0174
		29.4179	-0.00744	29.4179	-0.02268
		29.4847	-0.00377	29.4847	-0.01962
		29.5516	-0.00945	29.5516	-0.02087
		29.6184	-0.00877	29.6184	-0.01868
		29.6852	-0.00528	29.6852	-0.01763
		29.7521	-0.00142	29.7521	-0.01457
		29.8189	-0.00336	29.8189	-0.01683
		29.8858	-0.00268	29.8858	-0.0178
		29.9526	-0.000126067	29.9526	-0.01732
		30.0195	0.0013	30.0195	-0.00852
		30.0863	0.00592	30.0863	-4.04672e-06
		30.1532	0.01296	30.1532	-0.00528
		30.22	0.01402	30.22	-0.01098
		30.2869	-9.45504e-05	30.2869	-0.01597
		30.3537	-0.00428	30.3537	-0.01751
		30.4205	-0.00903	30.4205	-0.01776
		30.4874	-0.00891	30.4874	-0.01872
		30.5542	-0.00505	30.5542	-0.02486
		30.6211	-0.00943	30.6211	-0.01922
		30.6879	-0.00781	30.6879	-0.01674
		30.7548	-0.01275	30.7548	-0.01856
		30.8216	-0.00982	30.8216	-0.0191
		30.8885	-0.00521	30.8885	-0.01977
		30.9553	-0.00977	30.9553	-0.02074
		31.0221	-0.00853	31.0221	-0.01639
		31.089	0.000767527	31.089	-0.01434
		31.1558	0.00388	31.1558	-0.01516
		31.2227	-0.0063	31.2227	-0.01253
		31.2895	0	31.2895	-0.01996
		31.3564	0.00374	31.3564	-0.01102
		31.4232	0.00693	31.4232	-0.01011
		31.4901	0.0088	31.4901	-0.00346
		31.5569	0.01273	31.5569	0.000167939
		31.6238	0.01311	31.6238	0.000639381
		31.6906	-0.00112	31.6906	-0.00923
		31.7574	-0.00599	31.7574	-0.01594
		31.8243	-0.00599	31.8243	-0.0159
		31.8911	-0.0073	31.8911	-0.01673
		31.958	-0.003	31.958	-0.01137
		32.0248	-0.00618	32.0248	-0.0188
		32.0917	-0.01011	32.0917	-0.01502
		32.1585	-0.00786	32.1585	-0.01628
		32.2254	-0.00562	32.2254	-0.01624
		32.2922	-0.003	32.2922	-0.01706
		32.3591	-0.00262	32.3591	-0.01558
		32.4259	-0.00169	32.4259	-0.01841
		32.4928	-0.00693	32.4928	-0.01607
		32.5596	-0.01123	32.5596	-0.01848
		32.6264	-0.00487	32.6264	-0.01987
		32.6933	-0.01105	32.6933	-0.02055
		32.7601	-0.00262	32.7601	-0.01807
		32.827	-0.01105	32.827	-0.01788
		32.8938	-0.01479	32.8938	-0.01597
		32.9607	-0.00843	32.9607	-0.01694
		33.0275	-0.00936	33.0275	-0.01345
		33.0943	-0.00543	33.0943	-0.02174
		33.1612	-0.00861	33.1612	-0.01854
		33.228	-0.00562	33.228	-0.02051
		33.2949	-0.00861	33.2949	-0.01559
		33.3617	-0.00618	33.3617	-0.0177
		33.4286	-0.01236	33.4286	-0.01594
		33.4954	-0.0088	33.4954	-0.01949
		33.5623	-0.00899	33.5623	-0.0183
		33.6291	-0.00861	33.6291	-0.01409
		33.696	-0.01423	33.696	-0.00831
		33.7628	-0.00749	33.7628	-0.01459
		33.8297	-0.00449	33.8297	-0.01325
		33.8965	-0.003	33.8965	-0.00747
		33.9633	-0.00356	33.9633	-0.01317
		34.0302	-0.00374	34.0302	-0.01356
		34.097	-0.00393	34.097	-0.01338
		34.1639	-0.00337	34.1639	-0.01248
		34.2307	-0.00112	34.2307	-0.0143
		34.2976	-0.00487	34.2976	-0.00938
		34.3644	0.00225	34.3644	-0.00776
		34.4312	0.000748988	34.4312	4.04672e-05
		34.4981	0.01292	34.4981	0.0143
		34.5649	0.01198	34.5649	0.02052
		34.6318	0.03258	34.6318	0.0299
		34.6986	0.03839	34.6986	0.0489
		34.7655	0.0616	34.7655	0.07035
		34.8323	0.1146	34.8323	0.09151
		34.8992	0.15485	34.8992	0.11051
		34.966	0.20728	34.966	0.15868
		35.0329	0.28536	35.0329	0.30625
		35.0997	0.54751	35.0997	0.66659
		35.1666	0.69319	35.1666	0.37342
		35.2334	0.42074	35.2334	0.16257
		35.3002	0.15766	35.3002	0.01321
		35.3671	0.0249	35.3671	0.00204
		35.4339	0.01255	35.4339	-0.000501793
		35.5008	0.0073	35.5008	-0.00276
		35.5676	0.00225	35.5676	-0.00416
		35.6345	0.00374	35.6345	-0.00412
		35.7013	-0.00187	35.7013	-0.00795
		35.7681	-0.000936235	35.7681	-0.0049
		35.835	0.0088	35.835	-0.00586
		35.9018	0.00674	35.9018	-0.01056
		35.9687	0.00468	35.9687	-0.00118
		36.0355	0.00618	36.0355	-0.00746
		36.1024	0.00768	36.1024	-0.00728
		36.1692	0.00674	36.1692	-0.00135
		36.2361	0.01217	36.2361	0.000127472
		36.3029	0.00918	36.3029	0.00132
		36.3698	0.01086	36.3698	0.00452
		36.4366	0.01554	36.4366	0.01102
		36.5035	0.02322	36.5035	0.01379
		36.5703	0.03071	36.5703	0.02375
		36.6371	0.03277	36.6371	0.02781
		36.704	0.03239	36.704	0.01851
		36.7708	0.03033	36.7708	0.01941
		36.8377	0.02547	36.8377	0.01543
		36.9045	0.03913	36.9045	0.01863
		36.9714	0.04213	36.9714	0.03261
		37.0382	0.03127	37.0382	0.03682
		37.1051	0.03239	37.1051	0.04231
		37.1719	0.02959	37.1719	0.03891
		37.2388	0.01685	37.2388	0.04311
		37.3056	0.02322	37.3056	0.03798
		37.3724	0.03483	37.3724	0.05785
		37.4393	0.04606	37.4393	0.05631
		37.5061	0.05748	37.5061	0.05965
		37.573	0.06966	37.573	0.05668
		37.6398	0.09587	37.6398	0.08229
		37.7067	0.17695	37.7067	0.19065
		37.7735	0.27038	37.7735	0.16957
		37.8404	0.20597	37.8404	0.09591
		37.9072	0.09699	37.9072	0.00559
		37.974	0.01872	37.974	-0.00572
		38.0409	0.00356	38.0409	-0.000216499
		38.1077	0.00206	38.1077	-0.00204
		38.1746	-0.00393	38.1746	-0.00114
		38.2414	-0.00206	38.2414	-0.00326
		38.3083	-0.00487	38.3083	0.00282
		38.3751	-0.000561741	38.3751	-0.00332
		38.442	0.00281	38.442	-0.00471
		38.5088	0.00562	38.5088	-0.00324
		38.5757	-0.000374494	38.5757	-0.00277
		38.6425	0.000561741	38.6425	-0.00431
		38.7093	-0.00281	38.7093	-0.00656
		38.7762	0.003	38.7762	-0.00825
		38.843	-0.00318	38.843	-0.00562
		38.9099	-0.00169	38.9099	-0.00127
		38.9767	0	38.9767	-0.0031
		39.0436	0.00106	39.0436	-0.0032
		39.1104	0.00174	39.1104	0
		39.1773	-0.00507	39.1773	0.00263
		39.2441	0.00366	39.2441	0.00296
		39.3109	-0.000710811	39.3109	-0.00216
		39.3778	-0.000403581	39.3778	-0.00844
		39.4446	-9.63504e-05	39.4446	-0.0071
		39.5115	0.00508	39.5115	-0.00634
		39.5783	0.00202	39.5783	-0.00385
		39.6452	0.00326	39.6452	-0.01142
		39.712	0.00226	39.712	-0.00764
		39.7789	0.000503567	39.7789	-0.00401
		39.8457	-0.00406	39.8457	-0.00597
		39.9126	-0.000192701	39.9126	-0.00334
		39.9794	0.000863517	39.9794	0.000580213
		40.0462	-0.000701722	40.0462	0.0058
		40.1131	-0.00376	40.1131	0.00455
		40.1799	0.00815	40.1799	0.00273
		40.2468	0.00752	40.2468	0.00665
		40.3136	0.00633	40.3136	-0.00408
		40.3805	0.00402	40.3805	0.000560687
		40.4473	0.00994	40.4473	-0.000831267
		40.5142	0.00838	40.5142	0.00367
		40.581	0.00756	40.581	0.00357
		40.6478	0.00674	40.6478	0.00246
		40.7147	0.01716	40.7147	0.00825
		40.7815	0.01092	40.7815	0.00988
		40.8484	0.00973	40.8484	0.01481
		40.9152	0.0149	40.9152	0.0216
		40.9821	0.01221	40.9821	0.01993
		41.0489	0.02038	41.0489	0.02701
		41.1158	0.02968	41.1158	0.02045
		41.1826	0.02231	41.1826	0.01805
		41.2495	0.03741	41.2495	0.02097
		41.3163	0.03697	41.3163	0.02245
		41.3831	0.0339	41.3831	0.03054
		41.45	0.02766	41.45	0.02613
		41.5168	0.01036	41.5168	0.0062
		41.5837	0.0015	41.5837	0.0084
		41.6505	0.0063	41.6505	0.00773
		41.7174	0.00735	41.7174	0.00777
		41.7842	0.0071	41.7842	0.00495
		41.8511	-0.0042	41.8511	0.00585
		41.9179	-0.00708	41.9179	0.0092
		41.9847	0.00128	41.9847	0.00221
		42.0516	0.0072	42.0516	-0.00278
		42.1184	0.00658	42.1184	0.000284527
		42.1853	0.00332	42.1853	-0.000245475
		42.2521	0.00176	42.2521	-0.00048816
		42.319	0.00207	42.319	0.00171
		42.3858	-0.00268	42.3858	0.00104
		42.4527	0.00343	42.4527	0.00137
		42.5195	-0.000381766	42.5195	0.00386
		42.5864	0.0106	42.5864	0.01396
		42.6532	0.01315	42.6532	0.01903
		42.72	0.0232	42.72	0.03172
		42.7869	0.02837	42.7869	0.049
		42.8537	0.04797	42.8537	0.07189
		42.9206	0.0758	42.9206	0.09276
		42.9874	0.10288	42.9874	0.11981
		43.0543	0.12547	43.0543	0.13193
		43.1211	0.16248	43.1211	0.14777
		43.188	0.19331	43.188	0.19623
		43.2548	0.3363	43.2548	0.42958
		43.3216	0.71316	43.3216	0.65387
		43.3885	0.67096	43.3885	0.34663
		43.4553	0.41867	43.4553	0.23103
		43.5222	0.2057	43.5222	0.02722
		43.589	0.03599	43.589	0.01132
		43.6559	0.00802	43.6559	0.00706
		43.7227	0.00964	43.7227	0.0015
		43.7896	-0.00203	43.7896	0.00284
		43.8564	0.00426	43.8564	-0.00258
		43.9233	0.00158	43.9233	0.00221
		43.9901	0.00282	43.9901	-0.00378
		44.0569	-0.00549	44.0569	-0.00402
		44.1238	-0.00836	44.1238	-0.00154
		44.1906	-0.00693	44.1906	-0.00422
		44.2575	-0.00906	44.2575	0.00114
		44.3243	-0.00632	44.3243	0.00147
		44.3912	-0.00358	44.3912	-0.000640187
		44.458	-0.00495	44.458	0.00644
		44.5249	-0.00465	44.5249	0.00232
		44.5917	-0.00584	44.5917	-0.00338
		44.6585	-0.00141	44.6585	-0.000318001
		44.7254	-0.00129	44.7254	0.00576
		44.7922	0.00201	44.7922	-0.00281
		44.8591	-0.00274	44.8591	-0.000184106
		44.9259	-0.000930781	44.9259	-0.00416
		44.9928	-0.00156	44.9928	-0.000382159
		45.0596	-0.00462	45.0596	-0.00565
		45.1265	-0.00169	45.1265	-0.00274
		45.1933	-0.00176	45.1933	-0.000535581
		45.2602	-0.00183	45.2602	0.00382
		45.327	-0.00714	45.327	0.003
		45.3938	-0.00327	45.3938	0.00161
		45.4607	-0.00503	45.4607	-0.00438
		45.5275	0.000523564	45.5275	0.000262212
		45.5944	-0.00591	45.5944	0.00146
		45.6612	0.00376	45.6612	0.0015
		45.7281	-0.000988955	45.7281	0.000827082
		45.7949	0.00213	45.7949	0.00403
		45.8618	0	45.8618	-8.92635e-05
		45.9286	-0.0095	45.9286	0.0024
		45.9954	-0.00571	45.9954	0
		46.0623	-0.000238718	46.0623	0.00257
		46.1291	-0.00375	46.1291	0.0152
		46.196	0.01109	46.196	0.00671
		46.2628	-0.00478	46.2628	0.00613
		46.3297	-0.000619424	46.3297	0.00482
		46.3965	-0.00282	46.3965	0.00136
		46.4634	-0.00502	46.4634	0.000626873
		46.5302	-0.00385	46.5302	-0.00125
		46.5971	-0.00606	46.5971	-0.000548514
		46.6639	-0.00601	46.6639	-0.00157
		46.7308	-0.00615	46.7308	-0.00431
		46.7976	-0.0048	46.7976	-0.000300377
		46.8644	-0.00775	46.8644	-0.000744412
		46.9313	-0.0092	46.9313	-0.00133
		46.9981	-0.00803	46.9981	-0.00307
		47.065	-0.01042	47.065	0.00108
		47.1318	-0.00457	47.1318	-0.00094031
		47.1987	-0.00902	47.1987	-0.000235078
		47.2655	-0.00785	47.2655	0.00421
		47.3323	-0.00912	47.3323	-0.00285
		47.3992	-0.00607	47.3992	-0.00559
		47.466	-0.00678	47.466	-0.00417
		47.5329	-0.00692	47.5329	-0.00145
		47.5997	-0.00669	47.5997	-0.00764
		47.6666	-0.01207	47.6666	-0.00449
		47.7334	-0.00529	47.7334	-0.00321
		47.8003	-0.00655	47.8003	0.00151
		47.8671	-0.00988	47.8671	0.00136
		47.934	-0.01245	47.934	-0.00397
		48.0008	-0.01016	48.0008	-0.00226
		48.0677	-0.00955	48.0677	-0.00155
		48.1345	-0.01082	48.1345	-0.00114
		48.2013	-0.01003	48.2013	-0.00445
		48.2682	-0.0038	48.2682	-0.00633
		48.335	-0.00844	48.335	-0.00577
		48.4019	-0.0054	48.4019	-0.00521
		48.4687	-0.01303	48.4687	-0.00724
		48.5356	-0.00325	48.5356	-0.00639
		48.6024	-0.00938	48.6024	-0.00396
		48.6692	-0.00559	48.6692	-0.00771
		48.7361	-0.01022	48.7361	-0.00456
		48.8029	-0.007	48.8029	-0.000835831
		48.8698	-0.00676	48.8698	-0.00114
		48.9366	-0.00878	48.9366	-0.00445
		49.0035	-0.00686	49.0035	-0.00317
		49.0703	-0.00869	49.0703	0.000261197
		49.1372	-0.000216532	49.1372	0.00096643
		49.204	-0.000920261	49.204	0.000235078
		49.2709	-0.0035	49.2709	-0.00423
		49.3377	-0.00776	49.3377	0.00121
		49.4046	-0.00959	49.4046	-0.00569
		49.4714	-0.00973	49.4714	-0.00427
		49.5382	-0.00519	49.5382	-0.000692173
		49.6051	-0.00795	49.6051	-0.00616
		49.6719	-0.00697	49.6719	-0.00101
		49.7388	-0.00468	49.7388	-0.00734
		49.8056	-0.00819	49.8056	-0.0052
		49.8725	-0.00477	49.8725	-0.00421
		49.9393	-0.01278	49.9393	-0.00278
		50.0061	-0.00525	50.0061	-0.00136
		50.073	-0.00483	50.073	-0.00238
		50.1398	-0.00216	50.1398	-0.00268
		50.2067	-0.00455	50.2067	-0.00298
		50.2735	-0.00244	50.2735	-0.00744
		50.3404	-0.00727	50.3404	-0.00746
		50.4072	-0.00666	50.4072	-0.0056
		50.4741	-0.01055	50.4741	-0.00289
		50.5409	-0.00882	50.5409	-0.00879
		50.6078	-0.00783	50.6078	-0.00636
		50.6746	-0.00535	50.6746	-0.000483215
		50.7415	-0.00437	50.7415	-0.0061
		50.8083	-0.00826	50.8083	-0.00525
		50.8751	-0.00278	50.8751	-0.00713
		50.942	-0.00667	50.942	-0.00571
		51.0088	-0.00962	51.0088	-0.01046
		51.0757	-0.00602	51.0757	-0.00703
		51.1425	-0.00878	51.1425	-0.01006
		51.2094	-0.01005	51.2094	-0.01007
		51.2762	-0.00963	51.2762	-0.00721
		51.3431	-0.00846	51.3431	-0.00737
		51.4099	-0.00973	51.4099	-0.00609
		51.4768	-0.01062	51.4768	-0.00409
		51.5436	-0.00402	51.5436	-0.00626
		51.6104	-0.00809	51.6104	-0.00225
		51.6773	-0.00149	51.6773	-0.00111
		51.7441	-0.00575	51.7441	-0.00328
		51.811	-0.00178	51.811	-0.000705233
		51.8778	-0.00192	51.8778	0.00661
		51.9447	0.00805	51.9447	0.01033
		52.0115	0.0139	52.0115	0.0119
		52.0784	0.02387	52.0784	0.03099
		52.1452	0.03758	52.1452	0.03974
		52.212	0.04924	52.212	0.04418
		52.2789	0.05865	52.2789	0.05264
		52.3457	0.06206	52.3457	0.0601
		52.4126	0.09862	52.4126	0.11841
		52.4794	0.21008	52.4794	0.33705
		52.5463	0.3573	52.5463	0.21335
		52.6131	0.24986	52.6131	0.14251
		52.68	0.19149	52.68	0.09696
		52.7468	0.08106	52.7468	0.00543
		52.8137	0.00658	52.8137	-0.00104
		52.8805	-0.000865241	52.8805	-0.00149
		52.9473	-0.00325	52.9473	-0.00912
		53.0142	-0.0122	53.0142	-0.011
		53.081	-0.00766	53.081	-0.00756
		53.1479	-0.01154	53.1479	-0.00858
		53.2147	-0.00832	53.2147	-0.0073
		53.2816	-0.00977	53.2816	-0.00746
		53.3484	-0.0086	53.3484	-0.00733
		53.4153	-0.01099	53.4153	-0.00691
		53.4821	-0.01244	53.4821	-0.00994
		53.5489	-0.00809	53.5489	-0.00579
		53.6158	-0.00767	53.6158	-0.00996
		53.6826	-0.01081	53.6826	-0.00868
		53.7495	-0.01245	53.7495	-0.01588
		53.8163	-0.01053	53.8163	-0.01029
		53.8832	-0.01236	53.8832	-0.01318
		53.95	-0.00894	53.95	-0.01161
		54.0169	-0.01133	54.0169	-0.00875
		54.0837	-0.00698	54.0837	-0.01077
		54.1506	-0.01161	54.1506	-0.00921
		54.2174	-0.01119	54.2174	-0.00735
		54.2842	-0.01134	54.2842	-0.01196
		54.3511	-0.01354	54.3511	-0.00781
		54.4179	-0.01218	54.4179	-0.00883
		54.4848	-0.0127	54.4848	-0.00855
		54.5516	-0.0076	54.5516	-0.01058
		54.6185	-0.00886	54.6185	-0.01217
		54.6853	-0.01013	54.6853	-0.01175
		54.7522	-0.00971	54.7522	-0.01277
		54.819	-0.00723	54.819	-0.00776
		54.8858	-0.01149	54.8858	-0.01122
		54.9527	-0.0107	54.9527	-0.00994
		55.0195	-0.01159	55.0195	-0.00737
		55.0864	-0.00611	55.0864	-0.00709
		55.1532	-0.00888	55.1532	-0.00754
		55.2201	-0.00921	55.2201	-0.00942
		55.2869	-0.00654	55.2869	-0.00929
		55.3538	-0.00631	55.3538	-0.00686
		55.4206	-0.00645	55.4206	-0.01003
		55.4875	-0.0064	55.4875	-0.00688
		55.5543	-0.00542	55.5543	-0.01221
		55.6211	-0.008	55.6211	-0.0059
		55.688	-0.00664	55.688	-0.00879
		55.7548	-0.00285	55.7548	-0.00952
		55.8217	-0.00711	55.8217	-0.00896
		55.8885	-0.00314	55.8885	-0.00854
		55.9554	-0.00796	55.9554	-0.00611
		56.0222	-0.00773	56.0222	-0.00914
		56.0891	-0.00562	56.0891	-0.00915
		56.1559	-0.00745	56.1559	-0.00227
		56.2227	-0.0059	56.2227	-0.00674
		56.2896	-0.00286	56.2896	-0.00431
		56.3564	-0.00113	56.3564	-0.00935
		56.4233	-0.00315	56.4233	-0.00462
		56.4901	-0.00292	56.4901	-0.00535
		56.557	0.00256	56.557	-0.00192
		56.6238	-0.000390468	56.6238	-0.00193
		56.6907	2.92851e-05	56.6907	0.00337
		56.7575	0.00906	56.7575	0.0104
		56.8244	0.01379	56.8244	0.02144
		56.8912	0.03125	56.8912	0.03494
		56.958	0.04983	56.958	0.04598
		57.0249	0.0656	57.0249	0.07025
		57.0917	0.09692	57.0917	0.09207
		57.1586	0.10202	57.1586	0.09737
		57.2254	0.11985	57.2254	0.10641
		57.2923	0.14686	57.2923	0.12364
		57.3591	0.23435	57.3591	0.28653
		57.426	0.50703	57.426	0.68977
		57.4928	0.8254	57.4928	0.47685
		57.5596	0.47117	57.5596	0.28664
		57.6265	0.39819	57.6265	0.32196
		57.6933	0.2621	57.6933	0.0444
		57.7602	0.05562	57.7602	0.00919
		57.827	0.01746	57.827	-0.00447
		57.8939	0.00215	57.8939	-0.00448
		57.9607	-0.00323	57.9607	-0.00636
		58.0276	-0.00393	58.0276	-0.01011
		58.0944	-0.00164	58.0944	-0.00912
		58.1613	-0.00759	58.1613	-0.0087
		58.2281	-0.00698	58.2281	-0.00684
		58.2949	-0.00656	58.2949	-0.00801
		58.3618	-0.00745	58.3618	-0.00974
		58.4286	-0.0061	58.4286	-0.01392
		58.4955	-0.00249	58.4955	-0.01465
		58.5623	-0.00245	58.5623	-0.00949
		58.6292	-0.00765	58.6292	-0.01195
		58.696	-0.00423	58.696	-0.00665
		58.7629	-0.00475	58.7629	-0.00623
		58.8297	-0.00676	58.8297	-0.01141
		58.8965	-0.00653	58.8965	-0.00611
		58.9634	-0.00592	58.9634	-0.00828
		59.0302	-0.00494	59.0302	-0.00729
		59.0971	-0.00302	59.0971	-0.01204
		59.1639	-0.00167	59.1639	-0.00803
		59.2308	-0.00143	59.2308	-0.01121
		59.2976	-0.00251	59.2976	-0.00777
		59.3645	0.00147	59.3645	-0.00879
		59.4313	-0.000736564	59.4313	-0.00765
		59.4982	-0.00275	59.4982	-0.00623
		59.565	-0.00177	59.565	-0.00438
		59.6318	0.00183	59.6318	-0.00381
		59.6987	0.00787	59.6987	0.00838
		59.7655	0.01204	59.7655	-0.000822771
		59.8324	0.00852	59.8324	-0.000117539
		59.8992	0.00464	59.8992	0.00317
		59.9661	0	59.9661	0

## Sheet: Fig 4c
Time	Water vapor sorption capacity	Time	Ethanol sorption capacity
0	-0.07787	0	1.58812
1.02	-0.07256	1.01	1.54628
2.01	-0.07079	2.01	1.52627
3.01	-0.06548	3	1.51354
4	-0.06902	4.02	1.49171
5.02	-0.07433	5.01	1.46806
6.01	-0.07433	6.01	1.42258
7.01	-0.07256	7	1.37528
8	-0.07079	8.02	1.34436
9.01	-0.06902	9.01	1.31707
10.01	-0.07079	10.01	1.29342
11	-0.07433	11	1.27523
12.02	-0.07433	12.01	1.25158
13.01	-0.0761	13.01	1.22793
14.01	-0.06902	14	1.20428
15	-0.06371	15.02	1.18245
16.01	-0.06371	16.01	1.1588
17.01	-0.0584	17.01	1.13697
18.01	-0.06548	18	1.11332
19	-0.06902	19.01	1.09149
20.01	-0.06902	20.01	1.07148
21.01	-0.0584	21.01	1.04965
22	-0.06017	22	1.02964
23.02	-0.06548	23.01	1.01145
24.01	-0.06194	24.01	0.99144
25.01	-0.06371	25	0.96961
26	-0.0584	26.02	0.94778
27.01	-0.05486	27.01	0.94414
28.01	-0.05309	28.01	0.93323
29	-0.05486	29	0.91322
30	-0.05486	30.01	0.89139
31.01	-0.04955	31.01	0.87319
32.01	-0.04955	32	0.85864
33	-0.05663	33	0.84045
34.02	-0.0584	34.01	0.82044
35.01	-0.06194	35.01	0.80407
36.01	-0.0584	36	0.78769
37	-0.06017	37.02	0.77496
38.01	-0.05663	38.01	0.75677
39.01	-0.05663	39.01	0.74222
40	-0.05486	40	0.73494
41.02	-0.05309	41.01	0.71311
42.01	-0.05309	42.01	0.69128
43.01	-0.05132	43	0.67673
44	-0.05132	44.02	0.66763
45.02	-0.05132	45.01	0.65308
46.01	-0.05132	46.01	0.6367
47.01	-0.05132	47	0.62397
48	-0.04955	48.02	0.60942
49.01	-0.04955	49.01	0.59304
50.01	-0.04602	50.01	0.57849
51	-0.04425	51	0.56394
52.02	-0.04425	52.01	0.5512
53.01	-0.04778	53.01	0.53483
54.01	-0.04955	54	0.52392
55	-0.05132	55.02	0.50936
56.01	-0.04955	56.01	0.49663
57.01	-0.04955	57.01	0.4839
58.01	-0.04955	58	0.47298
59	-0.05309	59.01	0.45661
60.01	-0.05486	60.01	0.44751
61.01	-0.05663	61.01	0.43296
62	-0.05309	62	0.42022
63.02	-0.04602	63.01	0.40749
64.01	-0.04602	64.01	0.3893
65.01	-0.04778	65	0.37838
66	-0.04778	66.02	0.36929
67.01	-0.04778	67.01	0.35837
68.01	-0.04602	68.01	0.34928
69	-0.04602	69	0.33836
70	-0.04425	70.01	0.32563
71.01	-0.04248	71.01	0.31289
72.01	-0.04248	72	0.3038
73	-0.04071	73	0.28925
74.02	-0.04071	74.01	0.28197
75.01	-0.04425	75.01	0.27105
76.01	-0.05309	76	0.26378
77	-0.04778	77.02	0.24922
78.01	-0.04778	78.01	0.22739
79.01	-0.04602	79.01	0.22739
80	-0.04955	80	0.2183
81.02	-0.05132	81.01	0.2092
82.01	-0.04071	82.01	0.19829
83.01	-0.04425	83	0.18919
84	-0.03894	84.02	0.1801
85.02	-0.04071	85.01	0.16736
86.01	-0.03363	86.01	0.15827
87.01	-0.03717	87	0.14735
88	-0.0354	88.02	0.13826
89.01	-0.04955	89.01	0.12916
90.01	-0.04778	90.01	0.12188
91	-0.05309	91	0.11279
92.02	-0.05132	92.01	0.10369
93.01	-0.05309	93.01	0.09278
94.01	-0.04425	94	0.0855
95	-0.04602	95.02	0.0764
96.01	-0.04248	96.01	0.06731
97.01	-0.03717	97.01	0.04002
98.01	-0.03894	98	0.01091
99	-0.04602	99.01	0
100.01	-0.03894	100.01	-0.01091
101.01	-0.04425	101.01	5.22643
102	-0.0584	102	27.3892
103.02	-0.04602	103.01	32.441
104.01	-0.04602	104.01	32.9776
105.01	-0.04425	105	32.9395
106	-0.04778	106.02	32.7521
107.01	-0.04425	107.01	32.7466
108.01	-0.04425	108.01	33.5689
109	-0.04248	109	33.9127
110	-0.04778	110.01	33.8126
111.01	-0.04778	111.01	33.598
112.01	-0.03894	112	33.3378
113	-0.0354	113	33.236
114.02	-0.0354	114.01	33.367
115.01	-0.0354	115.01	33.3815
116.01	-0.02301	116	33.2687
117	-0.03363	117.02	33.0813
118.01	-0.03186	118.01	32.9867
119.01	-0.03009	119.01	32.9176
120	-0.02655	120	32.8903
121.02	-0.02832	121.01	33.0122
122.01	-0.02832	122.01	33.1123
123.01	-0.02832	123	33.0632
124	-0.02655	124.02	32.9249
125.02	-0.02655	125.01	32.8212
126.01	-0.03717	126.01	32.8012
127.01	-0.0354	127	32.9795
128	-0.03009	128.02	32.994
129.01	-0.0354	129.01	32.9103
130.01	-0.03717	130.01	32.7794
131	-0.03363	131	32.7048
132.02	-0.03717	132.01	32.6848
133.01	-0.03186	133.01	32.692
134.01	-0.03186	134	32.7248
135	-0.01947	135.02	32.9231
136.01	-0.02124	136.01	32.9376
137.01	-0.02124	137.01	32.8594
138.01	-0.02124	138	32.7393
139	-0.02124	139.01	32.6829
140.01	-0.02655	140.01	32.8066
141.01	-0.02832	141.01	32.914
142	-0.02301	142	32.8758
143.02	-0.02301	143.01	32.7648
144.01	-0.02124	144.01	32.6739
145.01	-0.01947	145	32.6811
146	-0.01947	146.02	32.8703
147.01	-0.01593	147.01	32.8794
148.01	-0.01062	148.01	32.8103
149	-0.01239	149	32.6902
150	-0.01239	150.01	32.612
151.01	-0.01239	151.01	32.7739
152.01	-0.00531	152	32.8776
153	-0.00531	153	32.8412
154.02	-0.00531	154.01	32.7284
155.01	-0.00531	155.01	32.6138
156.01	-0.00531	156	32.6466
157	-0.00531	157.02	32.8539
158.01	-0.00531	158.01	32.874
159.01	-0.00531	159.01	32.7866
160	-0.00354	160	32.6466
161.02	-0.00177	161.01	32.5756
162.01	-0.00177	162.01	32.763
163.01	-0.00354	163	32.8612
164	-0.00531	164.02	32.823
165.02	0.00885	165.01	32.7212
166.01	0.01239	166.01	32.6047
167.01	0.01062	167	32.6356
168	0.01062	168.02	32.8449
169.01	0.00885	169.01	32.8467
170.01	0.00708	170.01	32.7703
171	0.00531	171	32.632
172.02	0.00354	172.01	32.5683
173.01	0.00354	173.01	32.7539
174.01	0.00177	174	32.8521
175	0.00177	175.02	32.8121
176.01	0.00177	176.01	32.7102
177.01	0.00531	177.01	32.5883
178.01	0.00354	178	32.6338
179	0.00354	179.01	32.8357
180.01	0.00177	180.01	32.8449
181.01	0.00177	181.01	32.7539
182	0.00177	182	32.6029
183.02	0	183.01	32.5556
184.01	0	184.01	32.7539
185.01	0	185	32.8449
186	0.06902	186.02	32.8012
187.01	2.56446	187.01	32.6848
188.01	11.4454	188.01	32.572
189	23.5987	189	32.6065
190	36.0741	190.01	32.7994
191.01	47.6009	191.01	32.7976
192.01	56.5119	192	32.723
193	62.2285	193	32.592
194.02	65.246	194.01	32.5265
195.01	66.7786	195.01	32.7157
196.01	67.6724	196	32.8139
197	68.2299	197.02	32.7666
198.01	68.6281	198.01	32.6356
199.01	68.9325	199.01	32.5265
200	69.1537	200	32.592
201.02	69.2918	201.01	32.7939
202.01	69.3803	202.01	32.7885
203.01	69.4139	203	32.712
204	69.3449	204.02	32.5793
205.02	68.4653	205.01	32.5229
206.01	67.3733	206.01	32.7175
207.01	67.0406	207	32.7921
208	66.9556	208.02	32.743
209.01	66.9875	209.01	32.6266
210.01	67.0671	210.01	32.5174
211	67.1645	211	32.5883
212.02	67.2565	212.01	32.7848
213.01	67.3468	213.01	32.7848
214.01	67.4299	214	32.6902
215	67.5007	215.02	32.5465
216.02	67.5804	216.01	32.5065
217.01	67.6405	217.01	32.7048
218.01	67.7007	218	32.7848
219	67.7556	219.01	32.7339
220.01	67.8016	220.01	32.6174
221.01	67.8352
222	67.8777
223.02	67.9202
224.01	67.9556
225.01	67.9892
226	68.0175
227.01	68.0387
228.01	68.0529
229.01	68.0742
230	68.0989
231.01	68.1219
232.01	68.1396
233	68.1591
234.02	68.1786
235.01	68.1927
236.01	68.2104
237	68.2175
238.01	68.2246
239.01	68.221
240	68.2263
241	68.2423
242.01	68.2458
243.01	68.2529
244	68.2618
245.02	68.2635
246.01	68.2741
247.01	68.2794
248	68.2883
249.01	68.2865
250.01	68.2954
251	68.2954
252.02	68.3024
253.01	68.2989
254.01	68.3024
255	68.3024
256.02	68.3024
257.01	68.3024
258.01	68.3095
259	68.3184
260.01	68.3166
261.01	68.3166
262	68.3184
263.02	68.3184
264.01	68.3131
265.01	68.3166
266	68.3166
267.01	68.3166
268.01	68.3272
269.01	68.3308
270	68.3379
271.01	68.3467
272.01	68.3555
273	68.3609
274.02	68.3697
275.01	68.3732
276.01	68.3697
277	68.3715
278.01	68.3715
279.01	68.375
280	68.375
281	68.375
282.01	68.3839
283.01	68.3874
284	68.3909
285.02	68.398
286.01	68.4033
287.01	68.4069
288	68.4157
289.01	68.4104
290.01	68.4086
291	68.4246
292.02	68.4317
293.01	68.4334
294.01	68.4334
295	68.4263
296.02	68.4299
297.01	68.4317
298.01	68.4246
299	68.4263
300.01	68.4228
301.01	68.4334
302	68.4387
303.02	68.4476
304.01	68.4511
305.01	68.4476
306	68.444
307.01	68.437
308.01	68.437
309.01	68.4387
310	68.4493
311.01	68.4493
312.01	68.4564
313	68.4511
314.02	68.4547
315.01	68.4617
316.01	68.4671
317	68.4653
318.01	68.4706
319.01	68.4777
320	68.4724
321	68.4759
322.01	68.4812
323.01	68.4724
324	68.4688
325.02	68.4794
326.01	68.4847
327.01	68.4812
328	68.4865
329.01	68.4883
330.01	68.4936
331	68.4989
332.02	68.5024
333.01	68.5078
334.01	68.5042
335	68.5042
336.02	68.5113
337.01	68.5166
338.01	68.5325
339	68.5255
340.01	68.5343
341.01	68.5361
342	68.529
343.02	68.529
344.01	68.5255
345.01	68.5272
346	68.5361
347.01	68.5396
348.01	68.5485
349.01	68.5467
350	68.552
351.01	68.5661
352.01	68.5679
353	68.5609
354.02	68.5661
355.01	68.5679
356.01	68.5679
357	68.5732
358.01	68.5856
359.01	68.5821
360	68.5821
361	68.5821
362.01	68.5856
363.01	68.5892
364	68.5945
365.02	68.5962
366.01	68.5945
367.01	68.5838
368	68.5821
369.01	68.5874
370.01	68.5874
371	68.5962
372.02	68.6051
373.01	68.6086
374.01	68.6086
375	68.6139
376.02	68.6299
377.01	68.6316
378.01	68.6387
379	68.6352
380.01	68.6352
381.01	68.6334
382	68.6316
383.02	68.6369
384.01	68.6369
385.01	68.6423
386	68.644
387.02	68.644
388.01	68.6387
389.01	68.6511
390	68.6529
391.01	68.6458
392.01	68.6423
393	68.6458
394.02	68.6511
395.01	68.6476
396.01	68.6582
397	68.6547
398.01	68.6529
399.01	68.6476
400.01	68.6547
401	68.6511
402.01	68.66
403.01	68.6564
404	68.66
405.02	68.6723
406.01	68.6582
407.01	68.6458
408	68.644
409.01	68.6511
410.01	68.6476
411	68.6511
412	68.66
413.01	68.6582
414.01	68.6564
415	68.6476
416.02	68.6547
417.01	68.66
418.01	68.6617
419	68.6706
420.01	68.6706
421.01	68.6759
422	68.6794
423.02	68.69
424.01	68.6971
425.01	68.6918
426	68.6847
427.02	68.6936
428.01	68.7007
429.01	68.706
430	68.7113
431.01	68.7077
432.01	68.706
433	68.7148
434.02	68.7237
435.01	68.7219
436.01	68.7272
437	68.7343
438.01	68.7308
439.01	68.7325
440.01	68.7378
441	68.7219
442.01	68.7184
443.01	68.7237
444	68.7166
445.02	68.7148
446.01	68.7219
447.01	68.7237
448	68.7308
449.01	68.7325
450.01	68.7378
451.01	68.7325
452	68.7237
453.01	68.7325
454.01	68.7308
455	68.7361
456.02	68.7308
457.01	68.7219
458.01	68.7254
459	68.7325
460.01	68.7325
461.01	68.729
462	68.7449
463.02	68.7502
464.01	68.7573
465.01	68.7538
466	68.7538
467.02	68.7679
468.01	68.7661
469.01	68.7308
470	68.7113
471.01	68.729
472.01	68.7361
473	68.7272
474.02	68.7325
475.01	68.7343
476.01	68.7467
477	68.7485
478.01	68.7325
479.01	68.729
480.01	68.7378
481	68.7449
482.01	68.7485
483.01	68.7485
484	68.7414
485.02	68.7343
486.01	68.7343
487.01	68.7325
488	68.7308
489.01	68.7396
490.01	68.7467
491.01	68.7431
492	68.7431
493.01	68.7396
494.01	68.7414
495	68.7378
496.02	68.7361
497.01	68.7396
498.01	68.7361
499	68.7361
500.01	68.7431
501.01	68.7485
502	68.7485
503	68.7431
504.01	68.7485
505.01	68.7361
506	68.7325
507.02	68.7325
508.01	68.7485
509.01	68.7626
510	68.7573
511.01	68.7485
512.01	68.7431
513	68.7431
514.02	68.7449
515.01	68.7538
516.01	68.7661
517	68.7697
518.02	68.775
519.01	68.7768
520.01	68.7803
521	68.7838
522.01	68.7785
523.01	68.7838
524	68.7803
525.02	68.7679
526.01	68.7608
527.01	68.7573
528	68.7608
529.01	68.7697
530.01	68.7679
531.01	68.7697
532	68.7768
533.01	68.7892
534.01	68.798
535	68.7945
536.02	68.775
537.01	68.7661
538.01	68.7715
539	68.7803
540.01	68.8051
541.01	68.8104
542	68.8122
543	68.8157
544.01	68.8068
545.01	68.7945

## Sheet: Fig 4d
DVS
Time	Mass change (Water)	Time	Mass change (EtOH)
0	34.8332	0	16.4957
1.02	33.4106	0.99	16.4542
2.01	31.6575	2	16.3933
3.01	29.9762	3	15.7323
4	28.2401	3.99	13.6875
5.01	26.3981	5.01	12.1357
6.01	24.5516	6	11.1636
7	22.6988	7	10.5977
8.02	20.8263	7.99	10.2294
9.01	19.0148	9	9.96907
10.01	17.2446	10	9.76414
11	15.5301	11	9.58043
12.02	13.8605	11.99	9.38657
13.01	12.3113	13	9.20286
14.01	10.868	14	9.03946
15	9.55229	14.99	8.90192
16.01	8.36499	16.01	8.78006
17.01	7.37078	17	8.67113
18	6.57237	18	8.57051
19.02	5.96704	18.99	8.47727
20.01	5.54403	20	8.38772
21.01	5.24316	21	8.30095
22	5.02402	21.99	8.22063
23.01	4.85428	22.99	8.14216
24.01	4.72316	24	8.06739
25.01	4.61449	25	7.99446
26	4.52108	25.99	7.92338
27.01	4.43756	27.01	7.85507
28.01	4.36391	28	7.78214
29	4.29656	29	7.71013
30.02	4.23189	29.99	7.64182
31.01	4.17441	31	7.57166
32.01	4.12053	32	7.50335
33	4.07023	32.99	7.43503
34.01	4.02263	34.01	7.36764
35.01	3.97862	35	7.30118
36	3.93641	36	7.24025
37	3.8969	36.99	7.18209
38.01	3.85918	38.01	7.12393
39.01	3.82325	39	7.06393
40	3.79002	40	7.00577
41.02	3.75679	40.99	6.94946
42.01	3.72626	42	6.89222
43.01	3.69572	43	6.83683
44	3.66608	43.99	6.78237
45.01	3.63734	45.01	6.7279
46.01	3.6113	46	6.67251
47	3.58525	47	6.61989
48.02	3.55921	47.99	6.56912
49.01	3.53316	49	6.51927
50.01	3.50802	50	6.4685
51	3.48466	51	6.42049
52.02	3.46042	51.99	6.37157
53.01	3.43617	53	6.32264
54.01	3.41461	54	6.27464
55	3.39216	54.99	6.22756
56.01	3.3706	56.01	6.17955
57.01	3.34995	57	6.13063
58	3.32929	58	6.08354
59.02	3.30864	58.99	6.04016
60.01	3.28888	60	5.99677
61.01	3.26912	61	5.95061
62	3.25026	61.99	5.90815
63.01	3.2305	62.99	5.86476
64.01	3.21074	64	5.82229
65.01	3.19188	65	5.77983
66	3.17392	65.99	5.73736
67.01	3.15596	67.01	5.69582
68.01	3.13889	68	5.65613
69	3.12093	69	5.61643
70.02	3.10387	69.99	5.57674
71.01	3.0877	71	5.54073
72.01	3.07153	72	5.50658
73	3.05537	72.99	5.47242
74.01	3.0383	74.01	5.43919
75.01	3.02214	75	5.40503
76	3.00687	76	5.37364
77	2.9907	76.99	5.33949
78.01	2.97544	78.01	5.30718
79.01	2.96017	79	5.27394
80	2.9458	80	5.24163
81.02	2.93053	80.99	5.21117
82.01	2.91616	82	5.18071
83.01	2.90179	83	5.1484
84	2.88922	83.99	5.11886
85.01	2.87485	85.01	5.09024
86.01	2.86138	86	5.05977
87	2.84611	87	5.03116
88.02	2.83264	87.99	5.00254
89.01	2.81917	89	4.973
90.01	2.80659	90	4.94438
91	2.79402	91	4.91669
92.02	2.78055	91.99	4.88807
93.01	2.76797	93	4.86037
94.01	2.7554	94	4.83176
95	2.74283	94.99	4.80498
96.01	2.72935	96.01	4.77729
97.01	2.71678	97	4.7496
98	2.70511	98	4.7219
99.02	2.69343	98.99	4.69328
100.01	2.68086	100	4.66467
101.01	2.67008	101	4.63605
102	2.6593	102	4.60835
103.01	2.64763	102.99	4.58066
104.01	2.63595	104	4.55297
105.01	2.62428	105	4.52712
106	2.6135	105.99	4.50035
107.01	2.60272	107.01	4.4745
108.01	2.59105	108	4.44865
109	2.58027	109	4.42372
110.02	2.56949	109.99	4.39788
111.01	2.55871	111	4.37295
112.01	2.54794	112	4.3471
113	2.53806	112.99	4.32218
114.01	2.52728	114.01	4.29633
115.01	2.5165	115	4.27048
116	2.50662	116	4.24556
117	2.49585	116.99	4.22156
118.01	2.48597	118.01	4.19848
119.01	2.47429	119	4.1754
120	2.46531	120	4.15047
121.02	2.45543	120.99	4.12647
122.01	2.44465	122	4.10155
123.01	2.43477	123	4.07662
124	2.424	123.99	4.05077
125.01	2.41412	125.01	4.02585
126.01	2.40334	126	4.00185
127	2.39436	127	3.97877
128.02	2.38448	127.99	3.95569
129.01	2.3746	129	3.93261
130.01	2.36562	130	3.91138
131	2.35574	131	3.8883
132.02	2.34496	131.99	3.86707
133.01	2.33598	133	3.84399
134.01	2.327	134	3.82183
135	2.31892	134.99	3.79968
136.01	2.30994	136.01	3.7766
137.01	2.30006	137	3.75537
138	2.29108	138	3.73506
139.02	2.2821	138.99	3.71382
140.01	2.27222	140	3.69259
141.01	2.26413	141	3.67228
142	2.25515	142	3.65105
143.01	2.24707	142.99	3.63074
144.01	2.23809	144	3.60951
145.01	2.23001	145	3.58735
146	2.22102	145.99	3.56612
147.01	2.21204	147.01	3.54489
148.01	2.20306	148	3.52458
149	2.19498	149	3.50427
150.02	2.186	149.99	3.48396
151.01	2.17792	151	3.46365
152.01	2.16893	152	3.44334
153	2.16085	152.99	3.42396
154.01	2.15187	154.01	3.40549
155.01	2.14379	155	3.38703
156	2.13481	156	3.36764
157	2.12583	156.99	3.34918
158.01	2.11774	158.01	3.33164
159.01	2.10966	159	3.31225
160	2.10158	160	3.29379
161.02	2.09349	160.99	3.27441
162.01	2.08631	162	3.25594
163.01	2.07733	163	3.23748
164	2.06924	163.99	3.21902
165.01	2.06116	165.01	3.20055
166.01	2.05398	166	3.18117
167	2.04679	167	3.16178
168.02	2.0405	167.99	3.1424
169.01	2.03242	169	3.12393
170.01	2.02524	170	3.10547
171	2.01805	171	3.08608
172.02	2.01087	171.99	3.06762
173.01	2.00278	173	3.04916
174.01	1.9956	174	3.03162
175	1.98931	174.99	3.015
176.01	1.98123	176.01	2.99746
177.01	1.97404	177	2.98084
178	1.96596	178	2.96423
179.02	1.95967	178.99	2.94669
180.01	1.95159	180	2.93007
181.01	1.94531	181	2.91253
182	1.93722	182	2.89592
183.01	1.92824	182.99	2.88022
184.01	1.92195	184	2.86453
185.01	1.91477	185	2.84976
186	1.90758	185.99	2.83499
187.01	1.9004	187.01	2.81929
188.01	1.89321	188	2.80268
189	1.88603	189	2.78514
190.02	1.87885	189.99	2.76667
191.01	1.87166	191	2.74821
192.01	1.86537	192	2.73067
193	1.85819	192.99	2.71221
194.01	1.851	194.01	2.69467
195.01	1.84382	195	2.67713
196	1.83753	196	2.65959
197	1.83035	196.99	2.64205
198.01	1.82316	198.01	2.62359
199.01	1.81598	199	2.60605
200	1.80969	200	2.58851
201.02	1.8034	200.99	2.57189
202.01	1.79712	202	2.55527
203.01	1.79083	203	2.53958
204	1.78365	203.99	2.52389
205.01	1.77736	205.01	2.50727
206.01	1.77107	206	2.49065
207	1.76389	207	2.47496
208.02	1.7567	207.99	2.46019
209.01	1.74952	209	2.4445
210.01	1.74233	210	2.4288
211	1.73605	211	2.41311
212.02	1.72886	211.99	2.39834
213.01	1.72257	213	2.38357
214.01	1.71629	214	2.36787
215	1.7109	214.99	2.3531
216.01	1.70461	216.01	2.33833
217.01	1.69922	217	2.32356
218	1.69204	218	2.30879
219.02	1.68575	218.99	2.29495
220.01	1.67946	220	2.2811
221.01	1.67408	221	2.26725
222	1.66779	222	2.2534
223.02	1.6615	222.99	2.23863
224.01	1.65522	224	2.22571
225.01	1.64893	225	2.21094
226	1.64354	225.99	2.19802
227.01	1.63725	227.01	2.18509
228.01	1.63007	228	2.17217
229	1.62468	229	2.15924
230.02	1.62109	229.99	2.14632
231.01	1.6148	231	2.13247
232.01	1.60941	232	2.11586
233	1.60402	232.99	2.10385
234.01	1.59863	234.01	2.09185
235.01	1.59414	235	2.07985
236.01	1.58786	236	2.06693
237	1.58067	236.99	2.05493
238.01	1.57439	238.01	2.04385
239.01	1.5681	239	2.03554
240	1.56271	240	2.02816
241.02	1.55642	240.99	2.01431
242.01	1.55014	242	2.00231
243.01	1.54565	243	1.99031
244	1.54026	243.99	1.97923
245.01	1.53487	245.01	1.96815
246.01	1.52948	246	1.95615
247	1.52409	247	1.94507
248	1.5196	247.99	1.93399
249.01	1.51331	249	1.92476
250.01	1.50882	250	1.91553
251	1.50344	251	1.90445
252.02	1.49805	251.99	1.89153
253.01	1.49356	253	1.87861
254.01	1.48727	254	1.86753
255	1.48278	254.99	1.85645
256.01	1.47649	256.01	1.8463
257.01	1.4711	257	1.83522
258	1.46571	258	1.82506

## Sheet: Fig 5a
Water permeance of MOF-303 membranes
	Water permeance (LMHbar-1)	STDEV
One step	54	7.65
RS	6.98	3.54
DS	15.2	3.57

## Sheet: Fig 5b
Dye rejection (%) performance of MOF-303 membrane
Dye (name)	Molecular weight	One step	Er	RS	Er	DS	Er
Azobenzene	182.22	30.44	2.56	80.24	1.0012	61.25	0.00721
MR	269.3	69.74	11.497	95.66	1.16208	93.41	1.15765
DR	324.34	83.86	14.5446	100	0.0123	97.2	1.542
PPIX	536.66	98.64	0.00253	100	0	100	0

## Sheet: Fig 5c
Pressure	One step	RS	DS
2	48.54	100	85.08
5	55.85	100	86.11
10	64.98	98.51	89.2
15	11.85	98.35	84.95

## Sheet: Fig 5d
MR rejection (%) of MOF-303 HF membranes
Time (day)	One step	RS	DS
0.041	55.7426	89.7174	85.7314
0.08333	30.8466	88.7702	85.0557
0.125	0	87.6587	84.8728
0.5	0	87.4211	84.5027
1	0	87.4289	85.4322
1.5	0	86.9295	85.2216
2	0	86.5571	85.3573
3	0	87.1269	84.5477
4	0	87.6732	85.5462
5	0	88.0124	85.1739
6	0	87.7727	84.9971
7	0	87.5419	85.2017

## Sheet: Fig S4a
2 theta	1 h growth	2 theta	48 h growth
5.01942	0	5.01942	27.6181
5.08627	22.2249	5.08627	10.2437
5.15311	33.4499	5.15311	6.86937
5.21996	75.6748	5.21996	0.49501
5.2868	15.8997	5.2868	-3.87936
5.35365	15.1247	5.35365	5.74627
5.42049	40.3496	5.42049	33.3719
5.48734	-26.4255	5.48734	38.9975
5.55418	28.7994	5.55418	33.6232
5.62103	55.0244	5.62103	-17.7512
5.68787	7.59112	5.68787	55.6034
5.75472	-3.30939	5.75472	8.71825
5.82156	30.7901	5.82156	28.8331
5.88841	7.8896	5.88841	22.9479
5.95525	20.9891	5.95525	55.0627
6.0221	47.0886	6.0221	58.1775
6.08894	14.1881	6.08894	75.2924
6.15579	80.2876	6.15579	51.4072
6.22263	57.3871	6.22263	51.522
6.28948	31.4866	6.28948	11.6368
6.35632	4.58606	6.35632	3.75166
6.42317	37.6855	6.42317	11.8665
6.49001	17.785	6.49001	35.0948
6.55686	9.88454	6.55686	16.1152
6.6237	-11.8732	6.6237	26.1356
6.69055	14.0548	6.69055	49.156
6.75739	4.98288	6.75739	-9.82359
6.82424	-18.0891	6.82424	37.1968
6.89108	-5.16101	6.89108	-8.78277
6.95793	23.7671	6.95793	21.2376
7.02477	46.6951	7.02477	23.258
7.09162	22.6232	7.09162	8.27845
7.15846	11.5512	7.15846	8.29886
7.22531	14.4793	7.22531	16.3193
7.29215	-8.59268	7.29215	8.33968
7.359	18.3354	7.359	-18.6399
7.42585	-3.73656	7.42585	23.3805
7.49269	5.19149	7.49269	48.4009
7.55954	15.1196	7.55954	11.4213
7.62638	20.0476	7.62638	17.4417
7.69323	-23.2281	7.69323	10.4621
7.76007	7.49988	7.76007	-33.2587
7.82692	15.2279	7.82692	-24.8439
7.89376	-1.04407	7.89376	64.571
7.96061	33.684	7.96061	35.9858
8.02745	31.412	8.02745	38.4007
8.0943	10.14	8.0943	7.8155
8.16114	31.868	8.16114	39.6388
8.22799	-7.40393	8.22799	61.1171
8.29483	29.3241	8.29483	112.595
8.36168	49.0521	8.36168	89.0738
8.42852	61.7801	8.42852	98.5522
8.49537	120.508	8.49537	208.031
8.56221	271.236	8.56221	423.509
8.62906	210.964	8.62906	609.987
8.6959	332.692	8.6959	95.4656
8.76275	438.42	8.76275	59.944
8.82959	210.148	8.82959	78.4223
8.89644	48.8763	8.89644	29.9007
8.96328	48.6044	8.96328	-1.62093
9.03013	-22.6676	9.03013	-9.14257
9.09697	-1.93958	9.09697	-11.6642
9.16382	33.7884	9.16382	49.8141
9.23066	11.5165	9.23066	63.0153
9.29751	10.2445	9.29751	14.9957
9.36435	28.9725	9.36435	36.9761
9.4312	9.12916	9.4312	39.9565
9.49804	4.03713	9.49804	34.9369
9.56489	-22.0549	9.56489	22.9172
9.63173	43.8531	9.63173	-9.10238
9.69858	40.761	9.69858	46.878
9.76542	-0.33101	9.76542	33.8584
9.83227	9.57696	9.83227	14.8388
9.89911	-13.5151	9.89911	64.8191
9.96596	2.39289	9.96596	-3.20048
10.0328	-8.69915	10.0328	23.7799
10.0997	18.2088	10.0997	17.7603
10.1665	9.11679	10.1665	11.7407
10.2333	11.0247	10.2333	35.721
10.3002	-8.06728	10.3002	-29.2986
10.367	-19.1593	10.367	20.6818
10.4339	-23.2513	10.4339	23.6622
10.5007	41.6566	10.5007	41.6425
10.5676	42.5646	10.5676	-4.37707
10.6344	41.4725	10.6344	16.6033
10.7012	22.3805	10.7012	22.5319
10.7681	8.28848	10.7681	3.43612
10.8349	16.1964	10.8349	39.3404
10.9018	-4.89559	10.9018	40.2446
10.9686	21.0124	10.9686	35.1489
11.0355	14.9203	11.0355	13.0532
11.1023	-8.17169	11.1023	20.9574
11.1692	48.7363	11.1692	18.8617
11.236	28.6442	11.236	19.7659
11.3029	19.5522	11.3029	28.6702
11.3697	3.46017	11.3697	22.5744
11.4366	-11.6319	11.4366	44.4787
11.5034	40.2761	11.5034	14.383
11.5702	19.1841	11.5702	34.2872
11.6371	21.092	11.6371	27.1915
11.7039	0	11.7039	42.0957
11.7708	6.89347	11.7708	0
11.8376	2.78694	11.8376	52.8571
11.9045	20.6804	11.9045	28.7143
11.9713	1.57389	11.9713	25.5714
12.0381	28.4674	12.0381	19.4286
12.105	23.3608	12.105	35.2857
12.1718	7.25431	12.1718	24.1429
12.2387	27.1478	12.2387	56
12.3055	24.0413	12.3055	43.8571
12.3724	39.9347	12.3724	31.7143
12.4392	29.8282	12.4392	18.5714
12.5061	32.7217	12.5061	39.4286
12.5729	40.6151	12.5729	37.2857
12.6398	6.50861	12.6398	28.1429
12.7066	37.4021	12.7066	40
12.7735	19.2956	12.7735	30.8571
12.8403	0.18903	12.8403	2.71429
12.9071	17.0825	12.9071	31.5714
12.974	28.976	12.974	3.42857
13.0408	2.86944	13.0408	6.28571
13.1077	23.7629	13.1077	41.1429
13.1745	32.6564	13.1745	-4
13.2414	22.5499	13.2414	6.85714
13.3082	-6.55667	13.3082	37.7143
13.3751	17.3368	13.3751	33.5714
13.4419	18.2303	13.4419	68.4286
13.5087	-39.8762	13.5087	17.2857
13.5756	13.0172	13.5756	-6.85714
13.6424	-7.10165	13.6424	31
13.7093	10.7623	13.7093	27.8571
13.7761	19.6263	13.7761	31.7143
13.843	17.4903	13.843	40.5714
13.9098	28.3543	13.9098	17.4286
13.9767	91.2183	13.9767	34.2857
14.0435	19.0822	14.0435	-4.85714
14.1104	7.94622	14.1104	4
14.1772	13.8102	14.1772	25.8571
14.244	12.6742	14.244	45.7143
14.3109	7.53816	14.3109	11.5714
14.3777	37.4021	14.3777	12.4286
14.4446	-2.73387	14.4446	22.2857
14.5114	10.1301	14.5114	15.1429
14.5783	31.9941	14.5783	6
14.6451	11.8581	14.6451	-2.14286
14.712	24.722	14.712	-7.28571
14.7788	42.586	14.7788	15.5714
14.8456	26.45	14.8456	-3.57143
14.9125	17.314	14.9125	10.2857
14.9793	70.178	14.9793	31.1429
15.0462	7.04196	15.0462	24
15.113	12.9059	15.113	29.8571
15.1799	-11.2301	15.1799	8.71429
15.2467	18.6339	15.2467	19.5714
15.3136	44.4979	15.3136	-1.57143
15.3804	29.3619	15.3804	5.28571
15.4473	-17.7742	15.4473	-6.85714
15.5141	18.0898	15.5141	16
15.5809	-15.0462	15.5809	31.8571
15.6478	31.8178	15.6478	32.7143
15.7146	36.6818	15.7146	29.5714
15.7815	28.5458	15.7815	7.42857
15.8483	-5.59027	15.8483	29.2857
15.9152	6.27371	15.9152	-6.85714
15.982	22.1377	15.982	10
16.0489	19.1776	16.0489	-7.14286
16.1157	0.34939	16.1157	-5.28571
16.1825	25.5212	16.1825	7.57143
16.2494	14.6929	16.2494	5.42857
16.3162	-22.1353	16.3162	29.2857
16.3831	-12.9635	16.3831	-15.8571
16.4499	18.2083	16.4499	9
16.5168	10.3801	16.5168	-14.1429
16.5836	-1.44816	16.5836	14.7143
16.6505	44.7236	16.6505	14.5714
16.7173	6.8954	16.7173	-4.57143
16.7842	23.0672	16.7842	20.2857
16.851	31.239	16.851	13.1429
16.9178	28.4107	16.9178	58
16.9847	22.5825	16.9847	18.8571
17.0515	47.7543	17.0515	56.7143
17.1184	46.9261	17.1184	38.5714
17.1852	53.0979	17.1852	110.429
17.2521	77.2696	17.2521	175.286
17.3189	73.4414	17.3189	224.143
17.3858	95.6132	17.3858	231
17.4526	133.785	17.4526	180.857
17.5194	131.957	17.5194	81.7143
17.5863	123.129	17.5863	113.571
17.6531	107.3	17.6531	44.4286
17.72	102.472	17.72	120.286
17.7868	68.6439	17.7868	138.143
17.8537	70.8157	17.8537	151
17.9205	52.9874	17.9205	158.857
17.9874	74.1592	17.9874	132.714
18.0542	92.331	18.0542	141.571
18.1211	102.503	18.1211	42.4286
18.1879	79.6745	18.1879	14.2857
18.2548	35.8463	18.2548	23.1429
18.3216	11.0181	18.3216	0
18.3884	12.4697	18.3884	10.4615
18.4553	22.7141	18.4553	-13.0769
18.5221	33.9585	18.5221	2.38462
18.589	38.2029	18.589	4.84615
18.6558	10.4473	18.6558	-13.6923
18.7227	21.6917	18.7227	14.7692
18.7895	16.9361	18.7895	-23.7692
18.8563	4.18053	18.8563	27.6923
18.9232	23.4249	18.9232	14.1539
18.99	-6.33065	18.99	13.6154
19.0569	17.9138	19.0569	-0.92308
19.1237	27.1582	19.1237	6.53846
19.1906	20.4026	19.1906	-2.9591e-09
19.2574	19.647	19.2574	-5.53846
19.3243	14.8914	19.3243	1.92308
19.3911	28.1358	19.3911	4.38462
19.458	31.3802	19.458	20.8462
19.5248	28.6246	19.5248	-15.6923
19.5917	31.869	19.5917	-3.23077
19.6585	3.11343	19.6585	-21.7692
19.7253	-1.64216	19.7253	-1.30769
19.7922	18.6023	19.7922	3.15385
19.859	6.84666	19.859	13.6154
19.9259	8.09107	19.9259	-4.92308
19.9927	17.3355	19.9927	4.53846
20.0596	4.57989	20.0596	10
20.1264	25.8243	20.1264	19.4615
20.1932	26.0687	20.1932	-14.0769
20.2601	11.3131	20.2601	10.3846
20.3269	8.55752	20.3269	4.84615
20.3938	-6.19807	20.3938	-25.6923
20.4606	26.0463	20.4606	-42.2308
20.5275	26.2907	20.5275	28.2308
20.5943	3.53516	20.5943	-1.30769
20.6612	-2.22044	20.6612	-10.8461
20.728	0.02397	20.728	24.6154
20.7949	23.2684	20.7949	-0.92308
20.8617	10.5128	20.8617	-10.4615
20.9286	23.7572	20.9286	7
20.9954	29.0016	20.9954	-40.5385
21.0622	11.246	21.0622	-22.0769
21.1291	15.4904	21.1291	2.38462
21.1959	-1.26517	21.1959	-24.1538
21.2628	1.97924	21.2628	-31.6923
21.3296	-7.77635	21.3296	1.76923
21.3965	2.46806	21.3965	-17.7692
21.4633	-9.28753	21.4633	-11.3077
21.5301	2.95688	21.5301	-14.8461
21.597	-0.79871	21.597	-17.3846
21.6638	17.4457	21.6638	-19.9231
21.7307	1.6901	21.7307	-33.4615
21.7975	14.9345	21.7975	-8
21.8644	3.17892	21.8644	-42.5385
21.9312	41.4233	21.9312	-31.0769
21.9981	15.6677	21.9981	0.38462
22.0649	-0.08785	22.0649	-11.1539
22.1318	4.15656	22.1318	-21.6923
22.1986	8.40096	22.1986	-10.2308
22.2655	8.64537	22.2655	-14.7692
22.3323	-20.1102	22.3323	-2.30769
22.3991	15.1342	22.3991	14.1539
22.466	-8.6214	22.466	-26.3846

## Sheet: Fig S5
2 theta	arb.u	2 theta	arb.u
--	--	5.02778	0.00211
--	--	5.11133	0.00211
--	--	5.19489	0.000996658
--	--	5.27845	0.00117
--	--	5.362	0.000469016
--	--	5.44556	0.00328
--	--	5.52912	0.000527643
--	--	5.61267	0.00135
--	--	5.69623	0
--	--	5.77979	0.00123
--	--	5.86334	0.00152
--	--	5.9469	0.00182
--	--	6.03045	0
--	--	6.11401	0.000469016
--	--	6.19757	0.00199
--	--	6.28112	0.000820777
5	0	6.36468	0.0027
5.05	0	6.44824	0.00182
5.1	0	6.53179	0.000469016
5.15	0	6.61535	0.0017
5.2	0	6.69891	0
5.25	0	6.78246	0.00199
5.3	0	6.86602	0.00211
5.35	0	6.94957	0.000644897
5.4	0	7.03313	0.000820777
5.45	5.74759e-18	7.11669	0.000293135
5.5	6.37202e-17	7.20024	0
5.55	8.38866e-17	7.2838	0.0027
5.6	1.15375e-16	7.36736	0.00217
5.65	1.68541e-16	7.45091	0.00328
5.7	2.68924e-16	7.53447	0.00317
5.75	4.94258e-16	7.61803	0.00141
5.8	1.18063e-15	7.70158	0.00492
5.85	9.52179e-15	7.78514	0.000996658
5.9	3.73573e-14	7.86869	0.00545
5.95	2.56067e-15	7.95225	0.0058
6	7.50235e-16	8.03581	0.00932
6.05	3.6338e-16	8.11936	0.01243
6.1	2.13272e-16	8.20292	0.01765
6.15	1.40049e-16	8.28648	0.02738
6.2	9.90275e-17	8.37003	0.04954
6.25	7.38691e-17	8.45359	0.07446
6.3	4.66812e-17	8.53715	0.12699
6.35	2.2347e-18	8.6207	0.21082
6.4	2.26547e-17	8.70426	0.36067
6.45	5.27581e-17	8.78781	0.62062
6.5	3.59799e-18	8.87137	1
6.55	1.16143e-18	8.95493	0.88345
6.6	5.76253e-19	9.03848	0.18426
6.65	3.4268e-19	9.12204	0.07434
6.7	2.26788e-19	9.2056	0.03219
6.75	1.61056e-19	9.28915	0.02521
6.8	1.20235e-19	9.37271	0.01829
6.85	6.32475e-20	9.45626	0.01812
6.9	0	9.53982	0.01272
6.95	0	9.62338	0.00967
7	0	9.70693	0.00821
7.05	0	9.79049	0.00868
7.1	0	9.87405	0.00633
7.15	7.55276e-08	9.9576	0.00299
7.2	4.58846e-07	10.0412	0.00334
7.25	6.05527e-07	10.1247	0.00575
7.3	8.35571e-07	10.2083	0.00264
7.35	1.22641e-06	10.2918	0.00246
7.4	1.97134e-06	10.3754	0.00317
7.45	3.67028e-06	10.4589	0.000175881
7.5	9.02557e-06	10.5425	0
7.55	8.64636e-05	10.626	0.00193
7.6	0.000235269	10.7096	0.000469016
7.65	1.69545e-05	10.7932	0.00217
7.7	5.09298e-06	10.8767	0.00334
7.75	2.49414e-06	10.9603	0.00135
7.8	1.47315e-06	11.0438	0.00147
7.85	9.70911e-07	11.1274	0.00076215
7.9	6.87587e-07	11.2109	0.000234508
7.95	5.12291e-07	11.2945	0.00111
8	2.8745e-07	11.3781	0.000527643
8.05	0	11.4616	0.00276
8.1	0	11.5452	0.000938031
8.15	0	11.6287	0
8.2	0	11.7123	0
8.25	0	11.7958	0.00375
8.3	0.00115	11.8794	0
8.35	0.00303	11.9629	0.00058627
8.4	0.00404	12.0465	0.00909
8.45	0.00563	12.1301	0.01196
8.5	0.0084	12.2136	0.02181
8.55	0.01383	12.2972	0.0299
8.6	0.02688	12.3807	0.05159
8.65	0.0736	12.4643	0.07604
8.7	1	12.5479	0.07979
8.75	0.99777	12.6314	0.04368
8.8	0.07695	12.715	0.00862
8.85	0.02723	12.7985	0.00575
8.9	0.01395	12.8821	0
8.95	0.00845	12.9656	0
9	0.00566	13.0492	0
9.05	0.00405	13.1327	0
9.1	0.00304	13.2163	0
9.15	0.00111	13.2998	0
9.2	1.49924e-05	13.3834	0
9.25	2.28966e-05	13.467	0
9.3	3.09266e-05	13.5505	0
9.35	4.40554e-05	13.6341	0.00123
9.4	6.77182e-05	13.7176	0.00961
9.45	0.00011709	13.8012	0.02251
9.5	0.000248692	13.8848	0.03846
9.55	0.001	13.9683	0.06209
9.6	0.01199	14.0519	0.04854
9.65	0.00277	14.1354	0.01354
9.7	0.000342013	14.219	0.0017
9.75	0.000144504	14.3025	0
9.8	7.9268e-05	14.3861	0
9.85	4.99634e-05	14.4696	0
9.9	3.43436e-05	14.5532	0.00557
9.95	2.50476e-05	14.6367	0.01149
10	1.90716e-05	14.7203	0.02644
10.05	2.32225e-06	14.8039	0.03107
10.1	0	14.8874	0.02779
10.15	0	14.971	0.01595
10.2	0	15.0545	0.00668
10.25	2.04675e-05	15.1381	0.01155
10.3	8.9758e-05	15.2217	0.00739
10.35	0.000118623	15.3052	0.00557
10.4	0.00016365	15.3888	0.00322
10.45	0.000240157	15.4723	0.00475
10.5	0.00038607	15.5559	0.00164
10.55	0.00071958	15.6394	0
10.6	0.00178	15.723	0
10.65	0.01804	15.8065	0.00539
10.7	0.0435	15.8901	0.00598
10.75	0.00397	15.9737	0.00745
10.8	0.00104	16.0572	0.01466
10.85	0.000500248	16.1408	0.00387
10.9	0.000293612	16.2243	0.00498
10.95	0.00019285	16.3079	0.00276
11	0.000136285	16.3914	0.00369
11.05	0.000101396	16.475	0.00276
11.1	5.73376e-05	16.5586	0
11.15	1.11381e-08	16.6421	0.00164
11.2	4.1286e-18	16.7257	0
11.25	3.0442e-18	16.8092	0
11.3	2.13676e-18	16.8928	0
11.35	4.20577e-12	16.9763	0
11.4	2.58546e-11	17.0599	0
11.45	3.4939e-11	17.1434	0
11.5	4.79258e-11	17.227	0.00516
11.55	6.97676e-11	17.3106	0.01864
11.6	1.10805e-10	17.3941	0.0598
11.65	2.02363e-10	17.4777	0.13801
11.7	4.79752e-10	17.5612	0.28868
11.75	3.98059e-09	17.6448	0.49112
11.8	1.40317e-08	17.7283	0.46216
11.85	1.77555e-09	17.8119	0.10688
11.9	3.54622e-10	17.8955	0.02621
11.95	1.82696e-05	17.979	0.00903
12	0.000117464	18.0626	0.0017
12.05	0.000160743	18.1461	0
12.1	0.000220155	18.2297	0
12.15	0.000319812	18.3132	0
12.2	0.000506338	18.3968	0
12.25	0.000920013	18.4804	0
12.3	0.00216	18.5639	0
12.35	0.01705	18.6475	0
12.4	0.06484	18.731	0
12.45	0.0095	18.8146	0
12.5	0.00171	18.8981	0.00451
12.55	0.000786313	18.9817	0
12.6	0.000451517	19.0652	0.00428
12.65	0.000294451	19.1488	0.00246
12.7	0.000209892	19.2324	0.00387
12.75	0.000162861	19.3159	0.0051
12.8	0.000133967	19.3995	0.0136
12.85	0.000350327	19.483	0.01243
12.9	0.00072095	19.5666	0.02245
12.95	8.45536e-05	19.6501	0.02474
13	2.86894e-05	19.7337	0.03582
13.05	5.74234e-05	19.8173	0.03266
13.1	7.16218e-05	19.9008	0.02075
13.15	0.000110979	19.9844	0.01184
13.2	0.000181	20.0679	0.00422
13.25	0.000272675	20.1515	0.000996658
13.3	0.00046722	20.235	0
13.35	0.00102	20.3186	0.00141
13.4	0.00762	20.4021	0
13.45	0.02562	20.4857	0.00328
13.5	0.0052	20.5693	0
13.55	0.0121	20.6528	0
13.6	0.01953	20.7364	0
13.65	0.00245	20.8199	0
13.7	0.000664622	20.9035	0
13.75	0.000359366	20.987	0.000469016
13.8	0.000242065	21.0706	0.00856
13.85	0.00018987	21.1542	0.018
13.9	0.000166417	21.2377	0.03395
13.95	0.000286271	21.3213	0.01776
14	0.00269	21.4048	0.00756
14.05	0.00465	21.4884	0.00363
14.1	0.000610171	21.5719	0
14.15	0.000269952	21.6555	0.00106
14.2	0.000212451	21.739	0
14.25	5.21707e-05	21.8226	0.00193
14.3	2.83508e-05	21.9062	0
14.35	1.92738e-05	21.9897	0.00147
14.4	0.000185684	22.0733	0.00721
14.45	0.000305746	22.1568	0.0204
14.5	0.000400284	22.2404	0.02322
14.55	0.000564135	22.3239	0.04309
14.6	0.000855555	22.4075	0.05857
14.65	0.00145	22.4911	0.09263
14.7	0.00298	22.5746	0.09597
14.75	0.01053	22.6582	0.0676
14.8	0.13471	22.7417	0.05476
14.85	0.07305	22.8253	0.04983
14.9	0.0067	22.9088	0.05745
14.95	0.00254	22.9924	0.0486
15	0.00156	23.0759	0.0506
15.05	0.00137	23.1595	0.05558
15.1	0.00188	23.2431	0.06027
15.15	0.00818	23.3266	0.06584
15.2	0.05049	23.4102	0.06754
15.25	0.01606	23.4937	0.06607
15.3	0.0017	23.5773	0.06554
15.35	0.000706238	23.6608	0.07211
15.4	0.000387332	23.7444	0.07534
15.45	0.000244568	23.828	0.07317
15.5	0.000168435	23.9115	0.07123
15.55	0.000123059	23.9951	0.07686
15.6	9.36661e-05	24.0786	0.06859
15.65	9.42783e-05	24.1622	0.07692
15.7	0.00014797	24.2457	0.0775
15.75	0.000196126	24.3293	0.07838
15.8	0.000276757	24.4128	0.08255
15.85	0.000414906	24.4964	0.09251
15.9	0.000734542	24.58	0.1111
15.95	0.00139	24.6635	0.12341
16	0.00359	24.7471	0.13988
16.05	0.04496	24.8306	0.13326
16.1	0.05142	24.9142	0.13261
16.15	0.00805	24.9977	0.12828
16.2	0.00514	25.0813	0.10676
16.25	0.00924	25.1649	0.10447
16.3	0.04844	25.2484	0.09562
16.35	0.02873	25.332	0.09591
16.4	0.00538	25.4155	0.08741
16.45	0.00149	25.4991	0.08442
16.5	0.000627923	25.5826	0.08911
16.55	0.000329183	25.6662	0.07932
16.6	0.000214607	25.7497	0.08003
16.65	0.000152128	25.8333	0.07182
16.7	0.000108719	25.9169	0.07844
16.75	4.05134e-05	26.0004	0.05857
16.8	4.9074e-06	26.084	0.06924
16.85	7.67976e-07	26.1675	0.05405
16.9	2.8708e-07	26.2511	0.06232
16.95	3.839e-07	26.3346	0.054
17	5.29875e-07	26.4182	0.04338
17.05	7.11146e-05	26.5018	0.06003
17.1	0.00027532	26.5853	0.05241
17.15	0.000405064	26.6689	0.03647
17.2	0.000554226	26.7524	0.0391
17.25	0.000859647	26.836	0.01958
17.3	0.00134	26.9195	0.02709
17.35	0.00223	27.0031	0.01219
17.4	0.00501	27.0866	0.00369
17.45	0.03467	27.1702	0.00475
17.5	0.14755	27.2538	0.00956
17.55	0.05542	27.3373	0.00598
17.6	0.00575	27.4209	0
17.65	0.00243	27.5044	0
17.7	0.00142	27.588	0
17.75	0.00105	27.6715	0
17.8	0.00126	27.7551	0
17.85	0.0093	27.8387	0.00299
17.9	0.00669	27.9222	0.0102
17.95	0.00141	28.0058	0.01806
18	0.00766	28.0893	0.03523
18.05	0.00559	28.1729	0.04913
18.1	0.000806532	28.2564	0.09134
18.15	0.000223195	28.34	0.14446
18.2	0.000125725	28.4235	0.13947
18.25	0.000100336	28.5071	0.09832
18.3	8.30085e-05	28.5907	0.05464
18.35	7.73802e-05	28.6742	0.0255
18.4	9.40367e-05	28.7578	0.02134
18.45	0.00012634	28.8413	0.00791
18.5	0.000207237	28.9249	0.00264
18.55	0.000457232	29.0084	0.000879404
18.6	0.00287	29.092	0.000820777
18.65	0.01413	29.1756	0.00434
18.7	0.00642	29.2591	0.00698
18.75	0.000679033	29.3427	0.00569
18.8	0.00116	29.4262	0.00657
18.85	0.00122	29.5098	0.02644
18.9	0.000456112	29.5933	0.03905
18.95	0.000166018	29.6769	0.07346
19	0.000136255	29.7604	0.12927
19.05	0.000150119	29.844	0.15014
19.1	0.000184704	29.9276	0.13736
19.15	0.000302899	30.0111	0.07416
19.2	0.000676215	30.0947	0.03799
19.25	0.00462	30.1782	0.01231
19.3	0.01987	30.2618	0.02509
19.35	0.00999	30.3453	0.01958
19.4	0.00114	30.4289	0.02703
19.45	0.000367633	30.5125	0.01806
19.5	0.000197042	30.596	0.02621
19.55	0.000124858	30.6796	0.02386
19.6	8.84479e-05	30.7631	0.03078
19.65	7.22489e-05	30.8467	0.02638
19.7	8.19656e-05	30.9302	0.02685
19.75	8.22695e-05	31.0138	0.04262
19.8	0.000166659	31.0973	0.03781
19.85	0.00147	31.1809	0.05024
19.9	0.000994069	31.2645	0.03951
19.95	0.000342407	31.348	0.05722
20	0.000453539	31.4316	0.04907
20.05	0.00167	31.5151	0.04479
20.1	0.01564	31.5987	0.05904
20.15	0.00914	31.6822	0.04432
20.2	0.00516	31.7658	0.05974
20.25	0.00603	31.8494	0.05904
20.3	0.00246	31.9329	0.06719
20.35	0.000367158	32.0165	0.06402
20.4	0.000179478	32.1	0.08718
20.45	0.000111545	32.1836	0.09017
20.5	7.76694e-05	32.2671	0.11262
20.55	4.53928e-05	32.3507	0.13936
20.6	2.74931e-05	32.4343	0.15384
20.65	2.20556e-05	32.5178	0.14153
20.7	1.56773e-05	32.6014	0.1023
20.75	2.45884e-05	32.6849	0.09668
20.8	0.000172024	32.7685	0.07686
20.85	0.000680475	32.852	0.0819
20.9	0.000376603	32.9356	0.0598
20.95	4.91805e-05	33.0192	0.0581
21	3.60308e-05	33.1027	0.05863
21.05	5.01402e-05	33.1863	0.05335
21.1	7.30487e-05	33.2698	0.05986
21.15	0.000113441	33.3534	0.05716
21.2	0.00021929	33.4369	0.05159
21.25	0.00108	33.5205	0.06156
21.3	0.00559	33.6041	0.06314
21.35	0.00335	33.6876	0.07633
21.4	0.00145	33.7712	0.06607
21.45	0.0106	33.8547	0.07475
21.5	0.00596	33.9383	0.06355
21.55	0.000827482	34.0218	0.0649
21.6	0.00025195	34.1054	0.06144
21.65	0.000152184	34.1889	0.0785
21.7	0.000120371	34.2725	0.05359
21.75	0.000114881	34.3561	0.0523
21.8	0.000148661	34.4396	0.04233
21.85	0.000367955	34.5232	0.03729
21.9	0.000844097	34.6067	0.02931
21.95	0.00893	34.6903	0.02861
22	0.00539	34.7738	0.03189
22.05	0.00152	34.8574	0.03013
22.1	0.000314208	34.9409	0.04039
22.15	0.000213045	35.0245	0.01759
22.2	0.000219211	35.1081	0.0523
22.25	0.000338264	35.1916	0.04415
22.3	0.000725463	35.2752	0.05622
22.35	0.00561	35.3587	0.07622
22.4	0.01357	35.4423	0.09855
22.45	0.00837	35.5258	0.10019
22.5	0.00105	35.6094	0.08952
22.55	0.000767576	35.693	0.06472
22.6	0.00122	35.7765	0.04497
22.65	0.00733	35.8601	0.04268
22.7	0.03314	35.9436	0.03688
22.75	0.01814	36.0272	0.03922
22.8	0.00301	36.1107	0.04925
22.85	0.00182	36.1943	0.06578
22.9	0.00179	36.2779	0.10957
22.95	0.00115	36.3614	0.15689
23	0.000878964	36.445	0.2005
23.05	0.000442083	36.5285	0.19875
23.1	0.000174343	36.6121	0.14586
23.15	8.792e-05	36.6956	0.11467
23.2	0.000115982	36.7792	0.09158
23.25	0.00109	36.8627	0.05839
23.3	0.000588121	36.9463	0.05095
23.35	0.000183707	37.0299	0.03412
23.4	0.00014265	37.1134	0.04807
23.45	0.000190495	37.197	0.04555
23.5	0.000121711	37.2805	0.04116
23.55	7.43959e-05	37.3641	0.03946
23.6	0.000217633	37.4476	0.04356
23.65	0.000740908	37.5312	0.03817
23.7	0.000775864	37.6148	0.02404
23.75	0.000283432	37.6983	0.02327
23.8	0.000116793	37.7819	0.02421
23.85	0.000172755	37.8654	0.00915
23.9	0.00135	37.949	0.0102
23.95	0.00156	38.0325	0.00762
24	0.00122	38.1161	0.0058
24.05	0.000818713	38.1996	0.01044
24.1	0.00941	38.2832	0.00205
24.15	0.0051	38.3668	0.01137
24.2	0.00233	38.4503	0
24.25	0.000312575	38.5339	0
24.3	0.000146061	38.6174	0.000410389
24.35	8.70981e-05	38.701	0
24.4	5.72228e-05	38.7845	0.01178
24.45	4.33214e-05	38.8681	0
24.5	4.30791e-05	38.9517	0.00715
24.55	7.80491e-05	39.0352	0.000234508
24.6	0.000108934	39.1188	0
24.65	0.000744882	39.2023	0.00586
24.7	0.000372198	39.2859	0.00328
24.75	0.000187451	39.3694	0.00076215
24.8	0.000100015	39.453	0.00281
24.85	0.000233296	39.5365	0.00305
24.9	0.00277	39.6201	0.00182
24.95	0.00165	39.7037	0.00633
25	0.00106	39.7872	0.01976
25.05	0.000175163	39.8708	0.0024
25.1	0.000228144	39.9543	0.00645
25.15	0.000433766	40.0379	0.01384
25.2	0.00333	40.1214	0.0044
25.25	0.00284	40.205	0
25.3	0.00202	40.2886	0
25.35	0.000295671	40.3721	0
25.4	0.000129338	40.4557	0.00188
25.45	0.000402707	40.5392	0
25.5	0.000517727	40.6228	0
25.55	0.000233734	40.7063	0
25.6	7.52645e-05	40.7899	0.01014
25.65	2.76038e-05	40.8734	0.00727
25.7	1.84999e-05	40.957	0.00334
25.75	3.15142e-05	41.0406	0.01354
25.8	0.000199087	41.1241	0.00709
25.85	0.000119192	41.2077	0
25.9	0.000388326	41.2912	0.000234508
25.95	0.000275919	41.3748	0.01061
26	0.000252482	41.4583	0.0034
26.05	0.000102431	41.5419	0.00463
26.1	0.000249297	41.6255	0
26.15	0.00106	41.709	0.00106
26.2	0.00284	41.7926	0
26.25	0.00157	41.8761	0.00833
26.3	0.000937747	41.9597	0.0017
26.35	0.00738	42.0432	5.8627e-05
26.4	0.00357	42.1268	0
26.45	0.00247	42.2103	0.00446
26.5	0.000302058	42.2939	0
26.55	0.000207538	42.3775	0
26.6	0.000805699	42.461	0
26.65	0.000373802	42.5446	0
26.7	0.000226848	42.6281	0
26.75	0.000475467	42.7117	0
26.8	0.000235829	42.7952	0
26.85	7.29633e-05	42.8788	0
26.9	1.80184e-05	42.9624	0
26.95	1.56614e-05	43.0459	0.01208
27	3.18463e-05	43.1295	0.00838
27.05	0.000267467	43.213	0.02199
27.1	0.000114074	43.2966	0.01149
27.15	7.79891e-05	43.3801	0.01143
27.2	3.18174e-05	43.4637	0.00152
27.25	4.48932e-05	43.5472	0.0075
27.3	0.000146768	43.6308	0
27.35	0.0006425	43.7144	0.00135
27.4	0.00131	43.7979	0.000293135
27.45	0.000543097	43.8815	0.00111
27.5	0.000410422	43.965	0.00797
27.55	0.00121	44.0486	0
27.6	0.00372	44.1321	0
27.65	0.00246	44.2157	0.00381
27.7	0.00112	44.2993	0.00522
27.75	0.00239	44.3828	0.01993
27.8	0.00146	44.4664	0.02087
27.85	0.000327465	44.5499	0.02064
27.9	0.00011036	44.6335	0.02896
27.95	0.000222595	44.717	0.05998
28	0.000927731	44.8006	0.10799
28.05	0.000481165	44.8841	0.12394
28.1	0.000176742	44.9677	0.13549
28.15	0.000113544	45.0513	0.16527
28.2	0.000131222	45.1348	0.17113
28.25	0.000309308	45.2184	0.11749
28.3	0.000735692	45.3019	0.10019
28.35	0.000549812	45.3855	0.05857
28.4	0.000463178	45.4691	0.06402
28.45	0.00192	45.5526	0.0839
28.5	0.008	45.6362	0.09972
28.55	0.01185	45.7197	0.09175
28.6	0.0044	45.8033	0.10219
28.65	0.0028	45.8868	0.08812
28.7	0.000413413	45.9704	0.06789
28.75	0.000348827	46.0539	0.03975
28.8	0.000385254	46.1375	0.03893
28.85	0.00194	46.221	0.02908
28.9	0.000750058	46.3046	0.00833
28.95	0.000519668	46.3882	0.01483
29	0.000199419	46.4717	0.01161
29.05	0.00111	46.5553	0.01255
29.1	0.00193	46.6388	0.00803
29.15	0.00238	46.7224	0
29.2	0.00111	46.806	0
29.25	0.000282817	46.8895	0
29.3	9.89184e-05	46.9731	0
29.35	7.68916e-05	47.0566	0
29.4	8.82392e-05	47.1402	0
29.45	0.000139127	47.2237	0
29.5	0.000272171	47.3073	0
29.55	0.00131	47.3908	0.00117
29.6	0.00699	47.4744	0
29.65	0.00305	47.5579	0
29.7	0.00272	47.6415	0.00211
29.75	0.000780296	47.7251	0
29.8	0.00098357	47.8086	0
29.85	0.00246	47.8922	0
29.9	0.00166	47.9757	0
29.95	0.00189	48.0593	0
30	0.000691574	48.1429	0.00534

[truncated: 4 more sheets: Fig S6, Fig S11, Fig S12, Fig S13]
